# Supplementary material for: Comparison of American mink embryonic stem and induced pluripotent stem cell transcriptomes
Source: BMC Genomics. 2015 Dec 16;16(Suppl 13):S6. doi: 10.1186/1471-2164-16-S13-S6 (PMC4686781; doi:10.1186/1471-2164-16-S13-S6)
Supplement: Additional file 2 — Histological analysis of individual teratomas formed after injection of ES and iPS cells into immunodeficient mice. [file 1471-2164-16-S13-S6-S2.xlsx]

## Sheet: Лист1
Table Histological analysis of individual teratomas formed after injection of ES and iPS cells into immunodeficient mice
	iNV3			iNV5		iNV6		iNV7		iNV11			iNV13	iNV15				iNV19	iNV20		MES20	MES22	MES24			MES29
	1	2	3	1	2	1	2	1	2	1	2	3	1	1	2	3	4	1	1	2	1	1	1	2	3	1	2	3	4	5	6	7	8	9
primitive neuroepithelium				+				+	+	+	+	+	+	+				+	+	+		+	+	+	+			+				+		+
keratinized epithelium				+		+	+	+	+				+					+	+	+	+	+		+				+	+			+		+
melanocytes and pigmented epithelium																															+	+		+
connective tissue	+	+	+	+	+	+	+	+	+	+	+	+	+	+	+	+	+	+	+	+	+	+	+	+	+	+	+	+	+	+	+	+	+	+
cartilage								+	+											+		+		+				+				+
bone	+	+	+			+		+			+		+					+		+	+	+	+	+		+	+	+	+	+	+	+	+	+
muscle	+	+		+		+	+	+	+		+	+	+					+		+				+	+			+		+		+
adipose tissue	+		+	+	+		+	+	+	+	+	+	+	+	+	+	+	+	+	+	+	+	+	+	+	+	+	+	+	+	+	+	+	+
erythropoietic tissue	+		+	+		+	+		+		+	+		+				+		+	+	+	+	+		+	+	+	+	+	+	+	+	+
lymphoid tissue		+				+			+		+	+						+		+		+		+	+		+	+		+	+	+	+	+
ciliated epithelium											+	+						+		+		+		+	+		+			+
gut-like epithelium								+			+	+						+		+		+		+	+		+	+		+			+
glandular epithelium						+			+				+					+		+		+		+				+		+
hepatocytes or pancreocytes				+				+	+			+						+		+		+		+			+	+		+		+	+
