# Supplementary material for: Comparison of American mink embryonic stem and induced pluripotent stem cell transcriptomes
Source: BMC Genomics. 2015 Dec 16;16(Suppl 13):S6. doi: 10.1186/1471-2164-16-S13-S6 (PMC4686781; doi:10.1186/1471-2164-16-S13-S6)
Supplement: Additional file 8 — Lists of differentially expressed genes between mink EF, ES and iPS cells. [file 1471-2164-16-S13-S6-S8.zip]

Archive with 14 entries (14 files):
- Annotated genes.txt
- Correctly reprogrammed genes in iNV11.txt
- Correctly reprogrammed genes in iNV7.txt
- Correctly reprogrammed genes shared between iNV7 and iNV11.txt
- Differentially expressed genes between EF and ES cells.txt
- Intermediately reprogrammed genes in iNV11.txt
- Intermediately reprogrammed genes in iNV7.txt
- Intermediately reprogrammed genes shared between iNV7 and iNV11.txt
- Not reprogrammed genes in iNV11.txt
- Not reprogrammed genes in iNV7.txt
- Not reprogrammed genes shared between iNV7 and iNV11.txt
- Novelly reprogrammed genes in iNV11.txt
- Novelly reprogrammed genes in iNV7.txt
- Novelly reprogrammed genes shared between iNV7 and iNV11.txt
