# Supplementary material for: Comparison of American mink embryonic stem and induced pluripotent stem cell transcriptomes
Source: BMC Genomics. 2015 Dec 16;16(Suppl 13):S6. doi: 10.1186/1471-2164-16-S13-S6 (PMC4686781; doi:10.1186/1471-2164-16-S13-S6)
Supplement: Additional file 8 — Lists of differentially expressed genes between mink EF, ES and iPS cells. [file 1471-2164-16-S13-S6-S8.zip › Annotated genes.txt]

2410002F23RIK
2610318N02RIK
2700097O09RIK
44M2.3
A2ML1
AAAS
AACS
AAGAB
AAMP
AAR2
AARS
AARS2
AARSD1
AATF
ABCA12
ABCA5
ABCA8
ABCA9
ABCC5
ABCD1
ABCD3
ABCD4
ABCE1
ABCF1
ABCF2
ABCF3
ABCG2
ABHD11
ABHD12
ABHD13
ABHD16A
ABHD2
ABHD4
ABHD8
ABI1
ABL1
ABLIM1
ABR
ABT1
ACAA1
ACAA2
ACACA
ACAD8
ACADVL
ACAT1
ACAT2
ACBD3
ACBD5
ACBD6
ACD
ACER3
ACHE
ACIN1
ACLY
ACN9
ACO1
ACO2
ACOT13
ACOT4
ACOX1
ACOX3
ACP2
ACP6
ACPL2
ACRV1
ACSF2
ACSL3
ACSL4
ACSL5
ACSL6
ACSS2
ACTB
ACTG1
ACTG2
ACTL6A
ACTN1
ACTN4
ACTR10
ACTR1A
ACTR1B
ACTR2
ACTR3
ACTR3B
ACTR5
ACTR6
ACTR8
ACVR1
ACY1
ACYP1
ADA
ADAL
ADAM17
ADAM22
ADAM8
ADAR
ADCK2
ADCK3
ADCY3
ADCY5
ADCY6
ADD1
ADD3
ADGRF1
ADH5
ADIPOR1
ADIPOR2
ADK
ADM
ADNP2
ADORA2A
ADORA2B
ADPGK
ADPRHL2
ADRBK1
ADRBK2
ADRM1
ADSL
ADSS
AEBP2
AEN
AES
AFAP1
AFAP1L2
AFF1
AFF4
AFG3L2
AFMID
AFTPH
AGBL5
AGFG1
AGGF1
AGK
AGMAT
AGPAT6
AGPAT9
AGRN
AGTPBP1
AHCTF1
AHCY
AHCYL1
AHCYL2
AIF1L
AIFM1
AIFM2
AIP
AJUBA
AK2
AK3
AK4
AK7
AKAP1
AKAP10
AKAP11
AKAP12
AKAP13
AKAP17A
AKAP2
AKAP5
AKAP6
AKAP7
AKAP8
AKAP8L
AKAP9
AKIP1
AKIRIN1
AKIRIN2
AKR1A1
AKR1B1
AKR1E2
AKR7A2
AKT1
AKT1S1
AKT2
AKT3
AKTIP
ALAD
ALCAM
ALDH18A1
ALDH1A1
ALDH3A2
ALDH4A1
ALDOA
ALDOC
ALG1
ALG3
ALG5
ALG9
ALKBH1
ALMS1
ALOX12
ALS2
ALS2CL
ALYREF
AMACR
AMBRA1
AMD1
AMDHD2
AMELX
AMFR
AMMECR1L
AMN
AMOT
AMOTL2
AMPD2
AMT
AMZ2
ANAPC1
ANAPC10
ANAPC11
ANAPC16
ANAPC2
ANAPC4
ANAPC5
ANAPC7
ANGEL2
ANGPTL7
ANK3
ANKHD1
ANKHD1-EIF4EBP3
ANKIB1
ANKLE2
ANKRA2
ANKRD1
ANKRD11
ANKRD16
ANKRD17
ANKRD24
ANKRD28
ANKRD40
ANKRD50
ANKRD6
ANKRD9
ANLN
ANO10
ANO6
ANTXR2
ANXA1
ANXA11
ANXA2
ANXA3
ANXA4
ANXA5
ANXA6
ANXA7
AOX1
AP1AR
AP1B1
AP1G2
AP1M2
AP1S1
AP1S2
AP1S3
AP2A1
AP2B1
AP2M1
AP2S1
AP3B1
AP3B2
AP3D1
AP3M1
AP3S1
AP3S2
AP4B1
AP4S1
AP5M1
AP5Z1
APAF1
APBA3
APC
APEH
APEX1
APH1A
API5
APITD1
APLF
APLP2
APMAP
APOA1
APOA1BP
APOA2
APOBEC1
APOC1
APOE
APOO
APOOL
APOPT1
APPBP2
APPL1
APR3
APRT
APTX
AQP3
AQP8
AQR
ARAF
ARCN1
AREG
ARF1
ARF3
ARF4
ARF5
ARFIP1
ARFIP2
ARFRP1
ARG2
ARGLU1
ARHGAP1
ARHGAP11A
ARHGAP12
ARHGAP17
ARHGAP18
ARHGAP19
ARHGAP21
ARHGAP32
ARHGAP35
ARHGAP39
ARHGAP44
ARHGAP5
ARHGAP8
ARHGAP9
ARHGDIA
ARHGEF1
ARHGEF10
ARHGEF11
ARHGEF12
ARHGEF16
ARHGEF17
ARHGEF18
ARHGEF2
ARHGEF25
ARHGEF5
ARHGEF6
ARHGEF9
ARID2
ARID3A
ARID4B
ARIH2
ARL1
ARL11
ARL13B
ARL15
ARL16
ARL2
ARL3
ARL4A
ARL4D
ARL5A
ARL5B
ARL6IP4
ARL6IP5
ARL8A
ARL8B
ARMC1
ARMC10
ARMC8
ARNT
ARNTL
ARPC2
ARPC5
ARPP19
ARRB1
ARRB2
ARRDC1
ARRDC3
ARRDC4
ARRDC5
ARSA
ARSB
ARSD
ARV1
ARVCF
ASAH1
ASB1
ASB3
ASB6
ASB8
ASF1A
ASF1B
ASH1L
ASH2L
ASL
ASMTL
ASNA1
ASNS
ASPH
ASPSCR1
ASRGL1
ASS1
ASTE1
ASXL1
ASXL2
ATAD2B
ATAT1
ATE1
ATF2
ATF7
ATF7IP2
ATG10
ATG101
ATG12
ATG13
ATG16L1
ATG2A
ATG2B
ATG3
ATG4A
ATG4B
ATG4C
ATG4D
ATG5
ATG7
ATG9A
ATIC
ATL2
ATL3
ATM
ATMIN
ATN1
ATP11A
ATP11B
ATP12A
ATP13A1
ATP13A2
ATP13A3
ATP2A3
ATP2B4
ATP2C2
ATP4A
ATP5A1
ATP5B
ATP5C1
ATP5D
ATP5F1
ATP5H
ATP5L
ATP5O
ATP5S
ATP5SL
ATP6AP1
ATP6AP2
ATP6V0D1
ATP6V0D2
ATP6V0E1
ATP6V1A
ATP6V1C1
ATP6V1C2
ATP6V1D
ATP6V1E1
ATP6V1F
ATP6V1G1
ATP6V1G3
ATP6V1H
ATP7B
ATP9B
ATPBD4
ATPIF1
ATR
ATRIP
ATRN
ATRX
ATXN10
ATXN1L
ATXN2
ATXN2L
ATXN3
ATXN7
ATXN7L3
ATXN7L3B
AUH
AUP1
AURKA
AURKAIP1
AURKB
AUTS2
AVEN
AVIL
AVL9
AVPI1
AXIN1
AXIN2
AZI2
AZIN1
B3GALNT1
B3GAT3
B4GALT1
B4GALT2
B4GALT3
B4GALT4
B4GALT5
B4GALT7
B7H6
B9D1
BABAM1
BACE1
BACE2
BAD
BAG1
BAG3
BAG4
BAG5
BAG6
BAK1
BANF1
BANP
BAP1
BARD1
BASP1
BAT3
BAX
BAZ1B
BBIP1
BBS2
BBS4
BBS5
BBX
BCAM
BCAP29
BCAP31
BCAR1
BCAR2
BCAR3
BCAS2
BCAS3
BCAT2
BCCIP
BCL10
BCL2A1
BCL2L1
BCL2L12
BCL2L13
BCL3
BCL9L
BCLAF1
BCOR
BCR
BCS1L
BECN1
BEND3
BET1
BET1L
BEX2
BEX4
BFAR
BHLHE40
BICC1
BICD1
BICD2
BID
BIK
BIN1
BIN2
BIN3
BIRC2
BIRC6
BLCAP
BLM
BLMH
BLVRA
BLZF1
BMF
BMI1
BMP2K
BMP4
BMP7
BMS1
BNIP1
BOC
BOD1L1
BOLA1
BOLA2
BOLA3
BOP1
BORA
BPHL
BPNT1
BPTF
BRAF
BRAP
BRAT1
BRCA1
BRCA2
BRCC3
BRD1
BRD2
BRD3
BRD4
BRD7
BRD8
BRD9
BRE
BRF2
BRI3
BRI3BP
BRIP1
BRIX1
BRMS1
BROX
BRP44
BRP44L
BRPF1
BRPF3
BSCL2
BSDC1
BSG
BSPRY
BST1
BST2
BTAF1
BTBD1
BTBD10
BTBD2
BTBD6
BTBD7
BTBD9
BTD
BTF3
BTF3L4
BTG2
BTG3
BTRC
BUB3
BUD13
BUD31
BYSL
C10ORF118
C10ORF125
C10ORF137
C10ORF28
C10ORF46
C10ORF57
C10ORF76
C10ORF88
C11ORF10
C11ORF30
C11ORF51
C11ORF52
C11ORF57
C11ORF67
C11ORF68
C11ORF71
C11ORF73
C11ORF74
C12ORF10
C12ORF23
C12ORF29
C12ORF35
C12ORF4
C12ORF43
C12ORF45
C12ORF49
C12ORF52
C12ORF57
C12ORF76
C13ORF27
C14ORF101
C14ORF118
C14ORF119
C14ORF133
C14ORF142
C14ORF166
C14ORF21
C14ORF43
C14ORF80
C15ORF17
C15ORF24
C15ORF29
C15ORF33
C15ORF37
C15ORF39
C15ORF41
C15ORF44
C15ORF57
C16ORF13
C16ORF5
C16ORF57
C16ORF58
C16ORF59
C16ORF61
C16ORF62
C16ORF7
C16ORF70
C16ORF72
C16ORF80
C16ORF88
C17ORF39
C17ORF56
C17ORF59
C17ORF61
C17ORF62
C17ORF75
C17ORF80
C17ORF81
C17ORF85
C17ORF90
C18ORF21
C18ORF25
C18ORF32
C18ORF8
C19ORF12
C19ORF21
C19ORF25
C19ORF29
C19ORF42
C19ORF43
C19ORF47
C19ORF52
C19ORF6
C19ORF60
C19ORF63
C19ORF71
C19ORF79
C1D
C1GALT1C1
C1ORF109
C1ORF112
C1ORF115
C1ORF122
C1ORF123
C1ORF131
C1ORF135
C1ORF144
C1ORF172
C1ORF174
C1ORF2
C1ORF212
C1ORF27
C1ORF31
C1ORF43
C1ORF50
C1ORF52
C1ORF55
C1ORF63
C1ORF66
C1ORF85
C1ORF9
C1ORF96
C1QL4
C20ORF11
C20ORF111
C20ORF194
C20ORF24
C20ORF27
C20ORF29
C20ORF30
C20ORF4
C20ORF43
C20ORF72
C21ORF2
C21ORF33
C21ORF59
C22ORF13
C22ORF25
C22ORF28
C22ORF32
C22ORF40
C2CD2
C2CD2L
C2CD3
C2ORF16
C2ORF18
C2ORF29
C2ORF3
C2ORF42
C2ORF43
C2ORF49
C2ORF56
C2ORF69
C2ORF76
C3ORF14
C3ORF17
C3ORF19
C3ORF23
C3ORF26
C3ORF37
C3ORF38
C3ORF75
C3ORF78
C4A
C4B
C4ORF19
C4ORF21
C4ORF27
C4ORF29
C4ORF34
C4ORF43
C4ORF46
C4ORF49
C4ORF52
C5ORF22
C5ORF24
C5ORF25
C5ORF32
C5ORF35
C5ORF41
C5ORF42
C5ORF44
C5ORF45
C5ORF51
C6ORF1
C6ORF106
C6ORF115
C6ORF120
C6ORF125
C6ORF132
C6ORF136
C6ORF141
C6ORF162
C6ORF192
C6ORF203
C6ORF211
C6ORF222
C6ORF228
C6ORF47
C6ORF57
C6ORF62
C6ORF70
C6ORF72
C6ORF89
C7ORF23
C7ORF25
C7ORF26
C7ORF29
C7ORF30
C7ORF42
C7ORF43
C7ORF50
C7ORF55
C7ORF59
C7ORF61
C8ORF33
C8ORF38
C8ORF40
C8ORF58
C8ORF59
C9ORF100
C9ORF103
C9ORF114
C9ORF116
C9ORF156
C9ORF16
C9ORF23
C9ORF40
C9ORF41
C9ORF5
C9ORF51
C9ORF64
C9ORF7
C9ORF72
C9ORF78
C9ORF79
C9ORF86
C9ORF89
C9ORF97
CA11
CA12
CA2
CA9
CAAP
CAB39
CAB39L
CABIN1
CABLES1
CABLES2
CACNA1H
CACTIN
CACYBP
CAD
CADM4
CALD1
CALM1
CALR
CALU
CAMSAP1
CANT1
CANX
CAP1
CAPG
CAPN1
CAPN10
CAPN12
CAPN2
CAPN7
CAPNS1
CAPRIN1
CAPRIN2
CAPZA1
CAPZA2
CARHSP1
CARKD
CARM1
CARS
CASC3
CASC5
CASD1
CASK
CASKIN2
CASP10
CASP2
CASP3
CASP6
CASP7
CASP8
CASP8AP2
CAST
CAT
CAV2
CBFB
CBLC
CBLL1
CBR1
CBR3
CBR4
CBS
CBWD2
CBX1
CBX3
CBX4
CBX5
CBX8
CBY1
CC2D1A
CC2D1B
CCAR1
CCBL1
CCBL2
CCDC101
CCDC104
CCDC107
CCDC108
CCDC11
CCDC111
CCDC112
CCDC117
CCDC12
CCDC130
CCDC132
CCDC14
CCDC15
CCDC150
CCDC162P
CCDC163P
CCDC18
CCDC22
CCDC25
CCDC28A
CCDC28B
CCDC34
CCDC43
CCDC47
CCDC50
CCDC51
CCDC53
CCDC56
CCDC58
CCDC6
CCDC61
CCDC62
CCDC66
CCDC71
CCDC71L
CCDC75
CCDC84
CCDC86
CCDC9
CCDC91
CCDC93
CCDC94
CCDC97
CCDC99
CCHCR1
CCL24
CCL26
CCM2
CCNA2
CCNB1
CCNB2
CCNC
CCND3
CCNDBP1
CCNE1
CCNF
CCNG1
CCNG2
CCNH
CCNI
CCNJ
CCNK
CCNL1
CCNL2
CCNT1
CCNT2
CCNY
CCNYL1
CCRN4L
CCS
CCSMST1
CCT2
CCT3
CCT4
CCT5
CCT6A
CCT7
CCT8
CCZ1
CD109
CD14
CD151
CD164
CD274
CD276
CD2AP
CD302
CD320
CD36
CD38
CD44
CD46
CD48
CD59
CD63
CD81
CD82
CD9
CD99
CD99L2
CDAN1
CDC123
CDC16
CDC20
CDC23
CDC25A
CDC25B
CDC25C
CDC26
CDC34
CDC37
CDC37L1
CDC40
CDC42
CDC42BPB
CDC42BPG
CDC42EP1
CDC42EP4
CDC42SE1
CDC42SE2
CDC45
CDC5L
CDC6
CDC7
CDC73
CDCA2
CDCA3
CDCA4
CDCA5
CDCA7
CDCA7L
CDCA8
CDH1
CDH19
CDH2
CDK1
CDK10
CDK11B
CDK12
CDK13
CDK16
CDK17
CDK2
CDK20
CDK3
CDK4
CDK5
CDK7
CDK8
CDK9
CDKL5
CDKN1A
CDKN1B
CDKN2AIP
CDKN2AIPNL
CDKN2D
CDO1
CDR2
CDS1
CDS2
CDT1
CDV3
CDYL
CEBPD
CEBPG
CEBPZ
CECR1
CECR5
CEL
CELF1
CELF2
CENPA
CENPB
CENPC1
CENPE
CENPF
CENPH
CENPI
CENPJ
CENPK
CENPL
CENPM
CENPN
CENPO
CENPP
CENPQ
CENPT
CENPV
CENPW
CEP120
CEP135
CEP164
CEP170
CEP19
CEP192
CEP250
CEP290
CEP350
CEP41
CEP44
CEP57
CEP57L1
CEP63
CEP68
CEP70
CEP76
CEP85
CEP89
CEP95
CEPT1
CER1
CERK
CERS2
CERS4
CERS5
CES2
CETN2
CETN3
CFAP97
CFDP1
CFL1
CFL2
CFLAR
CGGBP1
CGN
CHAC1
CHAF1A
CHAF1B
CHCHD5
CHD1
CHD2
CHD3
CHD4
CHD6
CHD7
CHD8
CHD9
CHEK1
CHEK2
CHFR
CHIC2
CHID1
CHKA
CHKB
CHMP1A
CHMP1B
CHMP2A
CHMP2B
CHMP3
CHMP4A
CHMP4B
CHMP5
CHMP6
CHMP7
CHP
CHPF
CHPF2
CHRAC1
CHRD
CHST1
CHST10
CHST12
CHST3
CHST4
CHST6
CHSY1
CHTOP
CHURC1-FNTB
CIAPIN1
CIB1
CIB2
CIC
CIDEA
CIDEB
CIR1
CIRBP
CIRH1A
CISH
CIT
CITED1
CITED2
CIZ1
CKAP2
CKAP2L
CKAP5
CKB
CKMT1A
CLASP1
CLASP2
CLCC1
CLCN2
CLCN3
CLCN5
CLCN7
CLDN1
CLDN12
CLDN4
CLDN6
CLDN7
CLDND1
CLEC12A
CLEC2D
CLIC1
CLIC4
CLINT1
CLIP1
CLIP2
CLK1
CLK2
CLK3
CLK4
CLMN
CLN5
CLN6
CLN8
CLNS1A
CLPB
CLPS
CLSPN
CLSTN1
CLTA
CLTB
CLTC
CLTCL1
CLU
CLUAP1
CMAS
CMBL
CMC1
CMIP
CMPK1
CNBP
CNDP2
CNIH
CNIH4
CNN1
CNN2
CNN3
CNNM3
CNNM4
CNO
CNOT1
CNOT10
CNOT3
CNOT4
CNOT6
CNOT7
CNOT8
CNP
CNPPD1
CNPY2
CNPY3
CNTROB
COASY
COBL
COBLL1
COBRA1
COG1
COG2
COG3
COG4
COG5
COG6
COG7
COG8
COIL
COL17A1
COL18A1
COL1A1
COL1A2
COL23A1
COL3A1
COL4A1
COL4A2
COL4A3BP
COL5A1
COL6A1
COL7A1
COL9A2
COMMD1
COMMD10
COMMD2
COMMD3
COMMD4
COMMD5
COMMD6
COMMD7
COMMD8
COMMD9
COMT
COPA
COPB1
COPB2
COPE
COPG
COPG2
COPR5
COPS2
COPS3
COPS4
COPS5
COPS6
COPS7A
COPS7B
COPS8
COPZ1
COQ5
COQ6
CORO1B
CORO1C
CORO7
COTL1
COX10
COX4NB
COX6B1
COX6C
CPD
CPE
CPEB4
CPM
CPNE1
CPNE2
CPNE3
CPNE6
CPOX
CPSF3L
CPVL
CPXM1
CRADD
CRAMP1L
CRAT
CRBN
CRCP
CREB1
CREBBP
CREBRF
CREBZF
CREG1
CREM
CRIP1
CRIPT
CRK
CRKL
CRLF3
CRLS1
CRNKL1
CRTAP
CRTC1
CRTC2
CRTC3
CRYM
CRYZ
CRYZL1
CS
CSAD
CSDA
CSDE1
CSE1L
CSF2RB
CSK
CSNK1A1
CSNK1D
CSNK1E
CSNK1G2
CSNK1G3
CSNK2A1
CSNK2A2
CSNK2B
CSRNP1
CSRNP2
CSRP1
CSRP2
CSRP2BP
CST3
CST6
CSTB
CSTF1
CSTF2
CSTF2T
CTBP1
CTBP2
CTBS
CTC1
CTCF
CTDNEP1
CTDSPL
CTDSPL2
CTGF
CTH
CTIF
CTNNA1
CTNNAL1
CTNNB1
CTNNBIP1
CTNNBL1
CTNND1
CTNS
CTPS
CTPS2
CTR9
CTSA
CTSB
CTSC
CTSD
CTSE
CTSF
CTSH
CTSK
CTSL1
CTSL2
CTSO
CTSZ
CTTN
CTTNBP2NL
CTU2
CUEDC2
CUL1
CUL2
CUL3
CUL4A
CUL4B
CUL5
CUL7
CUL9
CUTA
CUTC
CUX1
CWC15
CWC25
CWF19L1
CWF19L2
CXADR
CXCL16
CXCR4
CXORF26
CXORF38
CXORF40A
CXORF56
CXORF69
CXXC1
CXXC5
CYB561
CYB5A
CYB5B
CYB5D2
CYB5R1
CYB5R3
CYB5R4
CYC1
CYCS
CYFIP1
CYGB
CYHR1
CYLD
CYP20A1
CYP27A1
CYP2S1
CYP4F3
CYP51A1
CYP7B1
CYR61
CYTH1
CYTH2
CYTH3
D2HGDH
DAAM1
DAB2
DAB2IP
DAG1
DAGLB
DAP
DAP3
DAPK1
DAPK3
DARS
DARS2
DAXX
DAZAP1
DAZAP2
DBF4
DBF4B
DBI
DBN1
DBNDD2
DBNL
DBR1
DCAF11
DCAF12
DCAF13
DCAF15
DCAF4
DCAF5
DCAF6
DCAF7
DCAF8
DCC
DCK
DCLRE1A
DCLRE1C
DCP1A
DCP2
DCPS
DCTD
DCTN1
DCTN2
DCTN3
DCTN4
DCTN5
DCTN6
DCTPP1
DCUN1D1
DCUN1D4
DCUN1D5
DCXR
DDB1
DDHD1
DDI2
DDIT3
DDIT4
DDR2
DDRGK1
DDT
DDX1
DDX10
DDX17
DDX18
DDX19A
DDX20
DDX21
DDX23
DDX24
DDX26B
DDX27
DDX28
DDX31
DDX39A
DDX39B
DDX3X
DDX41
DDX42
DDX46
DDX47
DDX49
DDX5
DDX50
DDX51
DDX52
DDX54
DDX55
DDX56
DDX59
DDX6
DECR1
DECR2
DEDD
DEF8
DEGS1
DEK
DEM1
DENND1A
DENND1C
DENND2A
DENND4A
DENND4B
DENND4C
DENND5A
DENND5B
DENR
DEPDC1
DEPDC1B
DEPDC5
DERA
DERL1
DERL2
DERP6
DET1
DFFA
DGAT1
DGCR14
DGCR2
DGCR6
DGCR8
DGKB
DGKD
DGKZ
DGUOK
DHCR24
DHCR7
DHDDS
DHFR
DHPS
DHRS3
DHX15
DHX16
DHX29
DHX30
DHX33
DHX34
DHX35
DHX36
DHX37
DHX38
DHX40
DHX57
DHX8
DHX9
DIABLO
DIAPH1
DIAPH2
DIAPH3
DICER1
DIDO1
DIEXF
DIMT1
DIP2B
DIP2C
DIRC2
DIS3
DIS3L
DISP1
DIXDC1
DKC1
DKFZP686C18211
DKFZP686L0695
DKFZP762C0813
DKK1
DKKL1
DLC1
DLD
DLEU7
DLG1
DLG3
DLG5
DLGAP4
DLGAP5
DLX5
DMAP1
DMD
DMPK
DMWD
DMXL1
DMXL2
DNA2
DNAAF2
DNAH12
DNAH2
DNAJA1
DNAJA2
DNAJB1
DNAJB11
DNAJB12
DNAJB4
DNAJB5
DNAJB6
DNAJB9
DNAJC1
DNAJC10
DNAJC11
DNAJC12
DNAJC13
DNAJC14
DNAJC15
DNAJC17
DNAJC2
DNAJC21
DNAJC24
DNAJC25
DNAJC3
DNAJC4
DNAJC5
DNAJC7
DNAJC8
DNAJC9
DNAL4
DNASE1
DNASE1L1
DNASE2
DNLZ
DNM1L
DNM2
DNMT1
DNMT3A
DNMT3B
DNPEP
DOCK1
DOCK5
DOCK6
DOCK7
DOCK8
DOCK9
DOHH
DOK4
DOLK
DOLPP1
DOM3Z
DONSON
DOPEY1
DOPEY2
DOT1L
DPCD
DPF2
DPH1
DPH2
DPH3
DPH5
DPM1
DPP3
DPP7
DPP8
DPP9
DPPA2
DPY19L3
DPY19L4
DPY30
DR1
DRAP1
DROSHA
DSC2
DSCC1
DSCR3
DSG2
DSN1
DSP
DST
DSTN
DTD1
DTL
DTNBP1
DTWD1
DTYMK
DUOX1
DUS4L
DUSP1
DUSP10
DUSP11
DUSP12
DUSP14
DUSP16
DUSP22
DUSP3
DUSP4
DUSP5
DUSP6
DUSP7
DUSP8
DUT
DUX4L4
DVL3
DYM
DYNC1H1
DYNLL1
DYNLRB1
DYNLT1
DYNLT3
DYRK2
E2F1
E2F4
E2F5
E2F6
E2F8
E4F1
EAF1
EAPP
EBF4
EBNA1BP2
ECD
ECE1
ECHDC1
ECHS1
ECI1
ECI2
ECM1
ECM29
ECT2
EDC3
EDC4
EDD
EDRF1
EEA1
EED
EEF1A1
EEF1A2
EEF1B2
EEF1D
EEF1G
EEF2
EEF2K
EEFSEC
EFCAB7
EFHA1
EFHA2
EFHD1
EFHD2
EFNA1
EFNA4
EFNB1
EFR3A
EFS
EFTUD1
EGFL7
EGFR
EGLN1
EGLN2
EGLN3
EGR1
EGR2
EHBP1
EHBP1L1
EHD1
EHMT1
EI24
EIF1AD
EIF2A
EIF2C2
EIF2D
EIF2S2
EIF4A1
EIF4A2
EIF4A3
EIF4B
EIF4H
EIF5
EIF5B
EIF6
ELAC1
ELAC2
ELAVL1
ELF1
ELF2
ELF3
ELF4
ELK1
ELL
ELL2
ELMO1
ELMO2
ELMO3
ELMOD3
ELOF1
ELOVL6
ELOVL7
ELP2
ELP3
ELP4
EMB
EMC1
EMD
EML4
EMP1
ENAH
ENC1
ENDOV
ENGASE
ENO1
ENO3
ENOPH1
ENOX2
ENSA
ENTPD1
EP300
EP400
EPAS1
EPB41L2
EPB41L4A
EPB41L5
EPC1
EPC2
EPCAM
EPG5
EPHA1
EPHA4
EPHB3
EPHB4
EPHX2
EPHX3
EPM2AIP1
EPN1
EPN2
EPPK1
EPRS
EPS15L1
EPS8L1
EPS8L2
EPT1
ERAL1
ERBB2
ERBB2IP
ERBB3
ERC1
ERC2
ERCC1
ERCC2
ERCC5
ERCC6L
ERF
ERH
ERI1
ERI3
ERICH1
ERLEC1
ERLIN1
ERLIN2
ERMP1
ERO1L
ERO1LB
ERP29
ERP44
ERRFI1
ERVK6
ESCO1
ESCO2
ESD
ESF1
ESPL1
ESRP1
ESRP2
ESRRA
ESRRB
ESYT1
ESYT2
ETAA1
ETFB
ETHE1
ETNK1
ETS2
ETV3
ETV4
ETV6
EVL
EWSR1
EXO1
EXOC1
EXOC2
EXOC3
EXOC4
EXOC5
EXOC6
EXOC6B
EXOC7
EXOC8
EXOG
EXOSC1
EXOSC10
EXOSC2
EXOSC3
EXOSC4
EXOSC5
EXOSC6
EXOSC7
EXOSC8
EXOSC9
EXT1
EXT2
EXTL2
EXTL3
EYS
EZH1
EZH2
EZR
F11R
F2R
F2RL1
F8A1
FABP3
FADD
FADS1
FADS2
FADS3
FAF1
FAF2
FAHD1
FAM100A
FAM100B
FAM102A
FAM103A1
FAM104A
FAM105B
FAM107B
FAM110A
FAM110B
FAM113A
FAM113B
FAM114A2
FAM116A
FAM116B
FAM117A
FAM117B
FAM118A
FAM118B
FAM120B
FAM120C
FAM122A
FAM122B
FAM125A
FAM126A
FAM126B
FAM127A
FAM129A
FAM129B
FAM134A
FAM134C
FAM135A
FAM136A
FAM13B
FAM149B1
FAM151A
FAM151B
FAM160A2
FAM160B2
FAM162A
FAM164A
FAM167A
FAM168B
FAM169A
FAM171A1
FAM173A
FAM174A
FAM175B
FAM177A1
FAM178A
FAM179B
FAM184A
FAM188A
FAM18B1
FAM190B
FAM192A
FAM195A
FAM195B
FAM19A4
FAM203A
FAM204A
FAM206A
FAM207A
FAM208A
FAM208B
FAM20B
FAM210A
FAM210B
FAM213A
FAM214A
FAM214B
FAM21A
FAM227B
FAM32A
FAM35A
FAM36A
FAM3A
FAM3C
FAM3D
FAM40A
FAM45A
FAM46B
FAM49B
FAM50A
FAM53B
FAM53C
FAM54A
FAM55C
FAM57A
FAM58A
FAM59A
FAM60A
FAM63A
FAM65B
FAM71E1
FAM72A
FAM73B
FAM76A
FAM82A1
FAM83D
FAM83F
FAM83G
FAM83H
FAM8A1
FAM91A1
FAM92A1
FAM96A
FAM98A
FAM98C
FAN1
FANCA
FANCC
FANCD2
FANCG
FANCI
FANCL
FANCM
FAR1
FARP1
FARS2
FARSA
FARSB
FASN
FASTK
FASTKD1
FASTKD2
FASTKD3
FASTKD5
FAT1
FBL
FBLIM1
FBLN1
FBP1
FBRS
FBRSL1
FBXL12
FBXL15
FBXL18
FBXL19
FBXL20
FBXL3
FBXL4
FBXL5
FBXL6
FBXO11
FBXO15
FBXO17
FBXO18
FBXO21
FBXO22
FBXO27
FBXO28
FBXO3
FBXO30
FBXO31
FBXO32
FBXO33
FBXO34
FBXO38
FBXO42
FBXO46
FBXO5
FBXO6
FBXO7
FBXO8
FBXO9
FBXW11
FBXW12
FBXW2
FBXW5
FBXW7
FBXW9
FCF1
FCGRT
FCHO2
FCHSD1
FCHSD2
FDFT1
FDPS
FDX1
FDX1L
FDXACB1
FECH
FEM1A
FEM1B
FEM1C
FEN1
FER
FER1L4
FERMT2
FFR
FGF13
FGF2
FGFR1
FGFR1OP
FGFR1OP2
FGFR2
FGFR3
FGGY
FH
FHOD1
FIGNL1
FIP1L1
FIS1
FITM2
FIZ1
FKBP15
FKBP1A
FKBP2
FKBP3
FKBP4
FKBP5
FKBP8
FKBPL
FKRP
FLAD1
FLCN
FLII
FLNA
FLNB
FLNC
FLOT1
FLOT2
FLRT3
FLYWCH2
FMN1
FMNL2
FMR1
FN1
FN3KRP
FNBP1
FNBP1L
FNBP4
FNDC3B
FNIP1
FNTB
FOLH1
FOLR1
FOLR2
FOPNL
FOS
FOSB
FOSL2
FOXH1
FOXI3
FOXJ3
FOXK1
FOXK2
FOXM1
FOXN2
FOXN3
FOXO1
FOXO3
FOXO4
FOXP1
FOXP4
FPGS
FPGT
FRG1
FRK
FRMD4B
FRMD5
FRMD6
FRMD8
FRRS1
FRYL
FSCN1
FST
FSTL1
FSTL3
FTH1
FTL
FTO
FTSJ1
FTSJ2
FTSJ3
FUBP1
FUBP3
FUCA1
FUCA2
FUNDC1
FUNDC2
FURIN
FUS
FUT1
FUT11
FUT4
FUT8
FUZ
FXN
FXR1
FYCO1
FYTTD1
FZD4
FZD7
FZR1
G6PC3
G6PD
GAA
GAB1
GAB2
GABPA
GABPB1
GAK
GAL3ST1
GALC
GALE
GALK1
GALK2
GALM
GALNS
GALT
GAMT
GAN
GANAB
GAPDH
GAR1
GARS
GAS1
GAS2L1
GAS7
GAS8
GATA2
GATA4
GATA6
GATAD2A
GATAD2B
GATM
GATSL2
GATSL3
GBA
GBA2
GBAS
GBE1
GBF1
GBGT1
GCA
GCDH
GCFC1
GCFC2
GCLC
GCN1L1
GDE1
GDF3
GDI1
GDI2
GEMIN2
GEMIN4
GEMIN5
GEMIN6
GEMIN7
GEMIN8
GET4
GFER
GFM1
GFM2
GGA1
GGA2
GGA3
GGCT
GGCX
GGH
GGNBP2
GGPS1
GGT1
GIGYF1
GIGYF2
GINM1
GINS1
GINS2
GINS3
GINS4
GIPC1
GIT1
GJA1
GK
GK5
GLA
GLB1
GLB1L3
GLCE
GLE1
GLG1
GLI4
GLMN
GLMP
GLO1
GLOD4
GLRX
GLRX2
GLRX3
GLS
GLT25D1
GLTP
GLUD1
GLUL
GLYCTK
GLYR1
GMCL1
GMFB
GMNN
GMPPA
GMPPB
GMPR
GMPR2
GMPS
GNL1
GNL2
GNL3
GNMT
GNPAT
GNPDA1
GNPDA2
GNS
GOLGA1
GOLGA2
GOLGA3
GOLGA4
GOLGA5
GOLGA7
GOLGB1
GOLPH3
GOLPH3L
GOLT1B
GON4L
GORAB
GORASP1
GORASP2
GOSR1
GOSR2
GOT1
GOT2
GPALPP1
GPATCH1
GPATCH2
GPATCH2L
GPATCH3
GPATCH4
GPATCH8
GPBP1
GPBP1L1
GPC1
GPC4
GPD2
GPHA2
GPI
GPM6A
GPN1
GPN2
GPN3
GPNMB
GPR107
GPR108
GPR110
GPR125
GPR137
GPR160
GPR161
GPR172B
GPR176
GPR180
GPR19
GPR56
GPR64
GPR89B
GPS1
GPS2
GPSM2
GPT2
GPX1
GRAMD1A
GRAMD1B
GRAMD1C
GRAMD4
GRB10
GRB2
GRB7
GRHL1
GRHL2
GRIPAP1
GRK5
GRK6
GRLF1
GRN
GRPEL1
GRPEL2
GRSF1
GRTP1
GSC
GSE1
GSG2
GSK3A
GSK3B
GSKIP
GSN
GSR
GSS
GSTA1
GSTA4
GSTK1
GSTM1
GSTM3
GSTO1
GSTP1
GSTT1
GSTZ1
GTF2B
GTF2F1
GTF2H1
GTF2H2
GTF2H4
GTF2I
GTF2IRD1
GTF2IRD2B
GTF3A
GTF3C4
GTLF3B
GTPBP1
GTPBP10
GTPBP2
GTPBP4
GTPBP5
GTPBP8
GTSE1
GUF1
GUK1
GUSB
GXYLT1
GYG1
GYG2
GYLTL1B
GYPC
GYS1
H1F0
H1FX
H2AFJ
H2AFV
H2AFX
H2AFY
H2AFZ
H3F3A
H6PD
HABP4
HACL1
HARBI1
HARS
HAS2
HAUS1
HAUS2
HAUS3
HAUS4
HAUS5
HAUS6
HAUS8
HAVCR1
HAX1
HBA1
HBB
HBB-BH1
HBE1
HBM
HBP1
HBS1L
HBXIP
HCCS
HCFC1
HCFC1R1
HCG
HDAC1
HDAC10
HDAC2
HDAC3
HDAC4
HDAC5
HDAC6
HDAC7
HDDC2
HDHD1
HDLBP
HEATR1
HEATR2
HEATR3
HEATR5A
HEATR5B
HEATR6
HEATR7A
HEATR8
HEBP1
HECA
HECTD1
HECTD3
HECW2
HEG1
HELLS
HELQ
HELZ
HEMK1
HEPH
HERC1
HERC2
HERC3
HERC4
HES1
HEXA
HEXB
HEXIM1
HEXIM2
HFE
HIAT1
HIC2
HIF1A
HIGD1A
HIGD2A
HINFP
HIPK1
HIPK2
HIPK3
HIRIP3
HIST1H1C
HIST1H2AC
HIST1H2BK
HIST1H3A
HIST1H4A
HIVEP1
HJURP
HK1
HK2
HLTF
HM13
HMBS
HMG20A
HMGA1
HMGB1
HMGB2
HMGB3
HMGN2
HMGXB3
HMGXB4
HMMR
HMOX1
HMOX2
HNF4A
HNF4G
HNMT
HNRNPA0
HNRNPA1
HNRNPA3
HNRNPD
HNRNPF
HNRNPK
HNRNPL
HNRNPLL
HNRNPM
HNRNPR
HNRNPU
HOMER3
HOMEZ
HOOK1
HOOK2
HOOK3
HOXA3
HP1BP3
HPCAL1
HPD
HPS1
HPS3
HPS4
HPS5
HPS6
HRAS
HRH4
HRSP12
HS1BP3
HS2ST1
HS6ST1
HSBP1
HSD17B1
HSD17B10
HSD17B11
HSD17B12
HSD17B4
HSD17B7
HSD17B8
HSDL1
HSDL2
HSF1
HSF2
HSF2BP
HSP90AA1
HSP90AB1
HSP90B1
HSPA12B
HSPA13
HSPA14
HSPA1A
HSPA2
HSPA4
HSPA4L
HSPA5
HSPA8
HSPA9
HSPB1
HSPB8
HSPBAP1
HSPBP1
HSPD1
HSPE1
HSPH1
HTATIP2
HTATSF1
HTR1B
HTRA2
HTT
HUS1
HUWE1
HYAL2
HYI
HYLS1
HYOU1
HYPK
IARS
IARS2
IBA57
ICE1
ICE2
ICT1
ID1
ID2
ID3
ID4
IDE
IDH1
IDI1
IDS
IER2
IER5
IFFO2
IFNGR1
IFRD1
IFRD2
IFRG15
IFT52
IGBP1
IGF1R
IGFL3
IGHMBP2
IGSF3
IGSF8
IHH
IK
IKBKB
IKBKE
IKZF5
IL11RA
IL13RA1
IL17RA
IL18BP
IL1B
IL1R2
IL25
IL4R
IL6
IL6R
IL6ST
ILF2
ILF3
ILK
ILVBL
IMMT
IMPA1
IMPACT
IMPAD1
IMPDH2
IMUP
INADL
INCENP
INF2
ING1
ING2
ING3
ING4
ING5
INO80
INO80B
INO80C
INO80E
INPP5F
INPP5J
INPP5K
INPPL1
INSIG1
INSIG2
INSR
INTS1
INTS10
INTS12
INTS2
INTS3
INTS4
INTS5
INTS6
INTS7
INTS8
INTS9
IP6K1
IP6K2
IPMK
IPO11
IPO13
IPO4
IPO5
IPO7
IPO8
IPO9
IPP
IPPK
IQCB1
IQCC
IQCG
IQGAP1
IQGAP3
IQSEC1
IRAK1
IRAK4
IREB2
IRF3
IRF6
IRF8
IRF9
IRGQ
IRP1
IRS1
ISG15
IST1
ISY1
ITCH
ITFG1
ITFG3
ITGA5
ITGA6
ITGA9
ITGB1
ITGB1BP1
ITGB3BP
ITGB5
ITM2A
ITM2B
ITM2C
ITPA
ITPKC
ITPR3
ITPRIPL1
ITSN1
ITSN2
IVD
IVL
IVNS1ABP
IWS1
IZUMO1
JAGN1
JAK2
JARID1C
JARID1D
JARID2
JDP2
JHDM1D
JMJD1C
JMJD4
JMJD5
JMJD8
JOSD1
JOSD2
JRKL
JTB
JUN
JUNB
JUND
JUP
KALRN
KANK1
KANSL1
KANSL2
KANSL3
KARS
KAT2A
KAT5
KAT6A
KAT6B
KAT7
KAT8
KATNA1
KATNB1
KBTBD4
KCMF1
KCNB1
KCNIP3
KCNK1
KCNN1
KCTD1
KCTD15
KCTD3
KCTD5
KCTD6
KCTD7
KCTD9
KDELC1
KDELC2
KDELR1
KDELR2
KDELR3
KDM1A
KDM2A
KDM2B
KDM3A
KDM3B
KDM4A
KDM4B
KDM5A
KDM5B
KDM5C
KDM5D
KDM6A
KDM6B
KDSR
KEAP1
KHK
KHNYN
KIAA0040
KIAA0090
KIAA0100
KIAA0141
KIAA0146
KIAA0182
KIAA0195
KIAA0196
KIAA0232
KIAA0247
KIAA0284
KIAA0317
KIAA0319L
KIAA0355
KIAA0368
KIAA0391
KIAA0415
KIAA0430
KIAA0494
KIAA0513
KIAA0528
KIAA0564
KIAA0586
KIAA0664
KIAA0753
KIAA0889
KIAA0895L
KIAA0907
KIAA0913
KIAA0922
KIAA0930
KIAA0947
KIAA0999
KIAA1009
KIAA1033
KIAA1109
KIAA1143
KIAA1147
KIAA1191
KIAA1279
KIAA1328
KIAA1407
KIAA1429
KIAA1430
KIAA1432
KIAA1467
KIAA1522
KIAA1524
KIAA1598
KIAA1609
KIAA1704
KIAA1731
KIAA1797
KIAA1967
KIAA2013
KIAA2026
KIDINS220
KIF11
KIF13A
KIF13B
KIF15
KIF16B
KIF18A
KIF18B
KIF1B
KIF1C
KIF20A
KIF20B
KIF21A
KIF22
KIF23
KIF24
KIF2A
KIF2C
KIF3A
KIF3B
KIF4A
KIF5B
KIFAP3
KIFC1
KIFC3
KIN
KIT
KLC1
KLC2
KLC3
KLC4
KLF10
KLF11
KLF13
KLF15
KLF2
KLF3
KLF4
KLF5
KLF6
KLHDC10
KLHDC2
KLHDC3
KLHDC4
KLHL12
KLHL13
KLHL15
KLHL17
KLHL18
KLHL2
KLHL20
KLHL22
KLHL28
KLHL36
KLHL7
KLHL9
KLK1
KLK7
KLRAQ1
KMT2B
KMT2C
KMT2D
KNTC1
KPNA1
KPNA2
KPNA3
KPNA4
KPNA5
KPNA6
KPNB1
KPTN
KRCC1
KREMEN1
KRI1
KRIT1
KRT18
KRT19
KRT7
KRT8
KRTCAP2
KRTCAP3
KSR1
KTI12
KTN1
KXD1
KYNU
L2HGDH
LACTB2
LAD1
LAGE3
LAMA4
LAMA5
LAMB1
LAMB2
LAMC1
LAMP1
LAMP2
LAMTOR1
LAMTOR2
LAMTOR3
LANCL1
LANCL2
LAP3
LARP1
LARP4
LARP4B
LARP7
LARS
LARS2
LAS1L
LASP1
LATS1
LATS2
LBH
LBR
LCA5
LCHN
LCLAT1
LCMT1
LCMT2
LCN2
LCP1
LDB1
LDHA
LDHB
LDLR
LDOC1
LEMD2
LEMD3
LENG1
LENG8
LEO1
LEPRE1
LEPROT
LGALS1
LGALS3
LGALS3BP
LGALS7
LGALS8
LGALSL
LGMN
LGR4
LHFP
LHFPL2
LHX8
LIAS
LIFR
LIG1
LIG3
LIG4
LIMA1
LIMCH1
LIMD1
LIMK1
LIMK2
LIN28A
LIN37
LIN52
LIN54
LIN7C
LIN9
LINC00493
LIPE
LIPH
LIPK
LIPM
LIPT1
LKAP
LLGL1
LLGL2
LLPH
LMAN1
LMAN2
LMAN2L
LMBR1L
LMBRD1
LMBRD2
LMF1
LMF2
LMNA
LMNB1
LMNB2
LMO1
LMO4
LMTK2
LNP
LNX2
LOC339290
LONP1
LONP2
LONRF1
LOR
LPAR1
LPAR2
LPAR3
LPCAT1
LPCAT3
LPHN1
LPHN2
LPHN3
LPIN2
LPP
LRIG2
LRP1
LRP5
LRR1
LRRC1
LRRC14
LRRC16A
LRRC28
LRRC40
LRRC41
LRRC42
LRRC45
LRRC47
LRRC57
LRRC59
LRRC66
LRRC8A
LRRC8B
LRRC8D
LRRCC1
LRRFIP2
LRRK1
LSG1
LSM1
LSM10
LSM14A
LSM14B
LSM2
LSM3
LSM4
LSM5
LSM6
LSM7
LSMD1
LSR
LSS
LTA4H
LTN1
LTV1
LUC7L
LUC7L2
LUC7L3
LUZP1
LXN
LYAR
LYN
LYPD6B
LYPLA1
LYPLA2
LYPLAL1
LYRM1
LYRM2
LYRM4
LYRM5
LYRM7
LYST
LZIC
M6PR
MAB21L3
MACF1
MAD1L1
MAD2L1BP
MADD
MAEA
MAF1
MAFB
MAFG
MAGED1
MAGED2
MAGEF1
MAGOH
MAGT1
MAK16
MAMDC2
MAML1
MAN1A2
MAN2A1
MAN2A2
MAN2B1
MAN2C1
MANBA
MANBAL
MANEA
MAOB
MAP1S
MAP2K4
MAP2K5
MAP3K10
MAP3K11
MAP4
MAP4K3
MAP4K5
MAP7
MAP7D1
MAP7D3
MAPK1
MAPK12
MAPK13
MAPK14
MAPK3
MAPK4
MAPK6
MAPK7
MAPK8
MAPK8IP1
MAPK9
MAPKAPK2
MAPKAPK5
MARCH2
MARCH5
MARCH6
MARCH7
MARCH9
MARCKSL1
MARK2
MARK3
MARS
MARS2
MARVELD2
MARVELD3
MASTL
MAT2A
MATR3
MAU2
MAVS
MAX
MAZ
MBD1
MBD2
MBD3
MBD4
MBD6
MBIP
MBOAT7
MBP
MBTD1
MBTPS1
MCCC1
MCEE
MCM10
MCM2
MCM3
MCM3AP
MCM4
MCM5
MCM6
MCM7
MCM8
MCOLN1
MCRS1
MCTS1
MCU
MDC1
MDFI
MDH1
MDH2
MDK
MDM1
MDM2
MDM4
MDN1
ME1
ME2
MECR
MED12
MED13
MED13L
MED14
MED15
MED17
MED22
MED23
MED25
MEF2A
MEF2D
MEGF8
MEI1
MELK
MEMO1
MEN1
MEPCE
MESDC1
MESDC2
MEST
METAP1
METAP1D
METAP2
METRNL
METTL1
METTL10
METTL13
METTL14
METTL16
METTL20
METTL21A
METTL22
METTL2A
METTL3
METTL4
METTL5
METTL6
METTL8
METTL9
MEX3C
MEX3D
MFAP1
MFAP3
MFAP3L
MFF
MFGE8
MFI2
MFN1
MFN2
MFSD11
MFSD3
MFSD5
MGA
MGAM
MGAT2
MGAT4B
MGEA5
MGRN1
MGST1
MGST2
MGST3
MIA3
MIB1
MIB2
MICAL1
MICAL2
MICALL1
MICALL2
MICU1
MIDN
MIEN1
MIER1
MIF
MIF4GD
MIIP
MINA
MINK1
MINPP1
MIOS
MIOX
MIPEP
MIPOL1
MIS12
MIS18A
MIS18BP1
MITD1
MKL1
MKL2
MKLN1
MKRN1
MKRN2
MKS1
MLEC
MLF1IP
MLF2
MLL2
MLL3
MLL5
MLLT1
MLLT10
MLLT3
MLLT4
MLN
MLST8
MLX
MLXIP
MLYCD
MME
MMGT1
MMP11
MMP14
MMP15
MMS22L
MNAT1
MND1
MNT
MOAP1
MOB1A
MOB1B
MOB2
MOB3B
MOB4
MOCS1
MOCS2
MOG
MOGAT2
MOGS
MON1A
MON2
MORC2
MORC3
MORF4L1
MORF4L2
MOSPD1
MOSPD2
MOSPD3
MOV10
MPDZ
MPHOSPH6
MPHOSPH9
MPI
MPND
MPP1
MPP5
MPPE1
MPPED2
MPRIP
MPST
MPV17L
MPV17L2
MPZL1
MRC1
MRE11A
MREG
MRFAP1
MRGBP
MRI1
MRM1
MRO
MRP63
MRPL1
MRPL10
MRPL11
MRPL12
MRPL13
MRPL14
MRPL15
MRPL16
MRPL17
MRPL18
MRPL19
MRPL2
MRPL20
MRPL21
MRPL22
MRPL23
MRPL24
MRPL27
MRPL28
MRPL3
MRPL30
MRPL32
MRPL34
MRPL35
MRPL37
MRPL38
MRPL39
MRPL4
MRPL40
MRPL41
MRPL42
MRPL43
MRPL44
MRPL45
MRPL46
MRPL47
MRPL48
MRPL49
MRPL50
MRPL51
MRPL53
MRPL54
MRPL55
MRPL9
MRPS10
MRPS11
MRPS12
MRPS14
MRPS15
MRPS16
MRPS17
MRPS2
MRPS21
MRPS22
MRPS23
MRPS24
MRPS25
MRPS26
MRPS27
MRPS28
MRPS30
MRPS31
MRPS33
MRPS34
MRPS35
MRPS36
MRPS5
MRPS6
MRPS9
MRRF
MRTO4
MSH2
MSH5
MSH6
MSI1
MSI2
MSL1
MSL3
MSLN
MSMO1
MSMP
MSN
MSRA
MSTO1
MSX2
MTA1
MTA2
MTA3
MTAP
MTBP
MTCH1
MTCH2
MTDH
MTERF
MTERFD1
MTERFD2
MTF1
MTFP1
MTFR1
MTG1
MTHFD1L
MTHFR
MTHFS
MTM1
MTMR1
MTMR10
MTMR12
MTMR14
MTMR2
MTMR3
MTMR4
MTMR6
MTMR9
MT-ND1
MT-ND5
MTO1
MTOR
MTPAP
MTPN
MTRF1
MTRF1L
MTRR
MTSS1
MTUS1
MTX1
MTX2
MUC1
MUC13
MUC2
MUM1
MUS81
MUT
MUTED
MVD
MVK
MVP
MXD1
MXD4
MXRA8
MYADM
MYBBP1A
MYBL2
MYCBP2
MYCL
MYCL1
MYEF2
MYH10
MYH15
MYH4
MYH7B
MYH9
MYL12B
MYL4
MYL6B
MYLIP
MYLK
MYNN
MYO10
MYO18A
MYO19
MYO1B
MYO1C
MYO1D
MYO1E
MYO1G
MYO5A
MYO9A
MYO9B
MYOF
MZF1
MZT1
MZT2B
N4BP1
N4BP2
N4BP2L2
N4BP3
N6AMT1
NAA10
NAA20
NAA30
NAA40
NAA50
NAA60
NAAA
NAB1
NACC1
NACC2
NADK
NADKD1
NADSYN1
NAE1
NAGA
NAGK
NAGLU
NAMPT
NANP
NANS
NAP1L1
NAP1L4B
NAPA
NAPG
NAPRT1
NARF
NARFL
NARG2
NARS
NASP
NAT10
NAT9
NAV1
NBAS
NBEAL1
NBEAL2
NBN
NBR1
NCAPD2
NCAPD3
NCAPG
NCAPG2
NCAPH
NCAPH2
NCBP1
NCBP2
NCDN
NCK1
NCK2
NCKAP1
NCKAP5L
NCKIPSD
NCL
NCLN
NCOA2
NCOA3
NCOA4
NCOA5
NCOA6
NCOA7
NCOR1
NCOR2
NCR3LG1
NCSTN
NDC80
NDE1
NDEL1
NDFIP1
NDFIP2
NDNL2
NDOR1
NDRG1
NDRG2
NDRG3
NDST1
NDST2
NDUFAB1
NDUFAF2
NEB
NEDD4L
NEDD8
NEIL2
NEK1
NEK2
NEK3
NEK4
NEK7
NEK9
NEMF
NETO2
NEU1
NEURL4
NF1
NF2
NFAT5
NFATC2IP
NFE2L1
NFE2L2
NFE2L3
NFIC
NFKB2
NFKBIA
NFKBIB
NFKBIE
NFKBIL1
NFS1
NFX1
NFXL1
NFYB
NFYC
NGDN
NGFRAP1
NGRN
NHEJ1
NHLRC2
NHLRC3
NHP2
NHP2L1
NHSL1
NICN1
NID2
NIF3L1
NIPA2
NIPBL
NIPSNAP1
NIPSNAP3A
NISCH
NIT1
NIT2
NKAP
NKIRAS2
NKRF
NKTR
NKX3-1
NLE1
NLK
NLN
NMD3
NME1
NME2
NME6
NMI
NMNAT3
NMT1
NMT2
NMUR1
NOA1
NOB1
NOBOX
NOC2L
NOC4L
NODAL
NOL10
NOL11
NOL12
NOL6
NOL7
NOL8
NOL9
NOLC1
NOM1
NOMO1
NOP14
NOP16
NOP2
NOP56
NOP58
NOS3
NOSIP
NOSTRIN
NOXIN
NPAT
NPC1
NPC2
NPEPL1
NPEPPS
NPM1
NPM3
NPPB
NPRL2
NPRL3
NPTN
NR2C1
NR2C2AP
NRAS
NRBF2
NRBP1
NRBP2
NRD1
NRF1
NRG1
NRG2
NSA2
NSF
NSFL1C
NSL1
NSMAF
NSMCE2
NSUN2
NSUN4
NSUN5
NSUN6
NT5C2
NT5C3L
NT5DC1
NT5DC2
NTF4
NTHL1
NTPCR
NUAK2
NUB1
NUBPL
NUCB1
NUCB2
NUDC
NUDCD1
NUDCD2
NUDCD3
NUDT1
NUDT15
NUDT16
NUDT16L1
NUDT5
NUDT9
NUF2
NUMA1
NUMB
NUP107
NUP133
NUP153
NUP155
NUP160
NUP188
NUP205
NUP214
NUP35
NUP37
NUP43
NUP50
NUP54
NUP62
NUP85
NUP88
NUP93
NUP98
NUPL1
NUPL2
NUPR1
NUS1
NUSAP1
NUTF2
NVL
NXF1
NXN
NXT1
OAT
OAZ1
OAZ2
OBFC1
OBFC2A
OBFC2B
OBSL1
OCIAD1
OCLN
OCRL
ODC1
ODF2
ODZ2
OFD1
OGDH
OGFR
OGG1
OIP5
OLA1
OMA1
OPA1
OPA1L
OPA3
OPLAH
OPTN
ORAI3
ORC1
ORC2
ORC3
ORC4
ORC5
ORC6
ORMDL1
ORMDL3
OS9
OSBP
OSBPL1A
OSBPL2
OSBPL6
OSBPL8
OSBPL9
OSGIN2
OSTF1
OTUB1
OTUD3
OTUD4
OTUD5
OTUD6B
OTUD7B
OTX2
OVCA2
OVOL1
OVOL2
OVOS2
OXA1L
OXCT1
OXR1
OXSR1
P2RX4
P2RY2
P3H1
P4HA1
P4HA2
P4HB
PA1
PA2G4
PAAF1
PABPC1
PABPC4
PABPN1
PACRG
PACS1
PADI4
PAF1
PAH
PAICS
PAK1
PAK2
PAK4
PALB2
PALLD
PALM3
PAN2
PANK1
PANK2
PANK3
PANK4
PAPD4
PAPD5
PAPD7
PAPOLA
PAPOLG
PARD3
PARD6B
PARG
PARK7
PARN
PARP1
PARP11
PARP12
PARP2
PARP6
PARPBP
PARVA
PARVB
PATL1
PAWR
PAXIP1
PBRM1
PBX2
PC
PCBD1
PCBP1
PCBP2
PCBP3
PCBP4
PCDH1
PCDH15
PCDHB6
PCDHGA8
PCDHGB1
PCDHGB4
PCDHGB5
PCF11
PCGF1
PCGF2
PCGF3
PCGF6
PCID2
PCIF1
PCM1
PCNA
PCNT
PCNX
PCNXL3
PCTP
PCYOX1
PCYOX1L
PCYT1A
PCYT2
PDCD10
PDCD11
PDCD2
PDCD2L
PDCD4
PDCD5
PDCD6
PDCD7
PDCL
PDCL3
PDDC1
PDE12
PDE3B
PDE4B5
PDE4DIP
PDF
PDGFA
PDIA3
PDIA4
PDIA5
PDIA6
PDLIM1
PDLIM4
PDLIM5
PDLIM7
PDPK1
PDPN
PDRG1
PDS5B
PDSS2
PDXDC1
PDXK
PDZD11
PDZD2
PDZD8
PEA15
PEBP1
PECR
PEF1
PELO
PEO1
PEPD
PERP
PES1
PET112
PEX1
PEX11A
PEX11B
PEX11G
PEX13
PEX14
PEX16
PEX19
PEX2
PEX3
PEX5
PEX7
PFAS
PFDN1
PFDN2
PFDN4
PFDN5
PFDN6
PFKFB1
PFKFB2
PFKL
PFKM
PFKP
PFN1
PFN2
PGAM1
PGAP1
PGAP2
PGC
PGK1
PGLS
PGM1
PGM2
PGM3
PGP
PGS1
PHACTR2
PHACTR4
PHAX
PHB
PHB2
PHC2
PHF1
PHF10
PHF11
PHF12
PHF13
PHF14
PHF20
PHF20L1
PHF21A
PHF23
PHF3
PHF6
PHIP
PHLDB2
PHOSPHO1
PHPT1
PHRF1
PHTF1
PHTF2
PHYH
PI4K2A
PI4K2B
PI4KA
PI4KB
PIAS1
PIAS2
PIAS3
PIAS4
PICK1
PIDD
PIF1
PIG16
PIGA
PIGG
PIGK
PIGM
PIGN
PIGO
PIGS
PIGT
PIGV
PIH1D1
PIK3C3
PIK3R1
PIM1
PIM3
PISD
PITHD1
PITPNM1
PITRM1
PJA1
PJA2
PKM2
PKN1
PKN2
PKN3
PKNOX1
PKP1
PKP2
PKP4
PLA2G10
PLA2G12A
PLA2G15
PLA2G16
PLA2G3
PLA2G4A
PLA2G6
PLA2G7
PLAA
PLAT
PLAU
PLBD2
PLCG1
PLD1
PLD2
PLD3
PLD5
PLDN
PLEC
PLEKHA5
PLEKHA8
PLEKHD1
PLIN2
PLIN3
PLK1
PLK2
PLK3
PLK4
PLLP
PLP2
PLRG1
PLS3
PLSCR3
PLSCR4
PLTP
PLXNA1
PLXNB1
PLXNB2
PLXNB3
PLXND1
PM20D1
PM20D2
PMCH
PMF1
PMM1
PMM2
PMP22
PMPCA
PMVK
PNISR
PNKD
PNN
PNO1
PNP
PNPLA6
PNPLA8
PNPO
PNRC1
POC1A
POC5
POFUT1
POFUT2
POGLUT1
POGZ
POLA1
POLA2
POLB
POLD1
POLD2
POLD3
POLD4
POLDIP2
POLDIP3
POLE
POLE2
POLE3
POLE4
POLG
POLH
POLL
POLM
POLQ
POLR1A
POLR1B
POLR1E
POLR2A
POLR2B
POLR3A
POLR3B
POLRMT
POM121
POMP
POMT1
POMT2
PON2
POP1
POP4
POP5
POP7
POR
POT1
POU2F1
POU5F1
PP1030
PPA1
PPA2
PPAN
PPAP2A
PPAP2B
PPAP2C
PPARGC1B
PPAT
PPCDC
PPCS
PPFIA3
PPHLN1
PPIA
PPIB
PPIC
PPID
PPIE
PPIG
PPIH
PPIL1
PPIL2
PPIL3
PPIL4
PPIP5K1
PPM1A
PPM1D
PPM1G
PPM1H
PPM1J
PPM1N
PPME1
PPOX
PPP1CA
PPP1R13B
PPP1R13L
PPP1R2
PPP1R21
PPP1R7
PPP1R8
PPP1R9A
PPP1R9B
PPP2CA
PPP2R5A
PPP2R5C
PPP2R5E
PPP3CB
PPP3R1
PPP4R1L
PPP5C
PPPDE2
PPT1
PPT2
PPTC7
PQBP1
PQLC1
PQLC2
PQLC3
PRB2
PRC1
PRCC
PRCP
PRDM10
PRDM2
PRDM4
PRDM5
PRDX1
PRDX2
PRDX4
PRDX5
PRDX6
PREB
PRELP
PREP
PRIM1
PRIM2
PRKAA1
PRKAB2
PRKCB
PRKCD
PRKCDBP
PRKCH
PRKCI
PRKCSH
PRKCZ
PRKD2
PRKRIP1
PRMT10
PRMT2
PRMT3
PRMT5
PRMT7
PRNP
PROS1
PROSAPIP1
PROX1
PRPF18
PRPF19
PRPF3
PRPF31
PRPF38A
PRPF38B
PRPF39
PRPF4
PRPF6
PRPF8
PRPS1
PRPS2
PRPSAP2
PRR11
PRR12
PRR13
PRR14
PRR14L
PRR3
PRR5
PRR5-ARHGAP8
PRRC1
PRRC2A
PRRC2B
PRRC2C
PRSS12
PRSS22
PRSS23
PRSS35
PRSS36
PRSS8
PRUNE
PSAP
PSAT1
PSD
PSD3
PSEN1
PSEN2
PSENEN
PSIP1
PSKH1
PSMA1
PSMA2
PSMA3
PSMA4
PSMA5
PSMA6
PSMA7
PSMB1
PSMB10
PSMB2
PSMB3
PSMB4
PSMB5
PSMB6
PSMB7
PSMC1
PSMC2
PSMC3
PSMC3IP
PSMC4
PSMC5
PSMC6
PSMD7
PSME1
PSME2
PSME3
PSME4
PSMF1
PSMG1
PSMG2
PSMG3
PSMG4
PSPC1
PSPH
PSRC1
PTBP1
PTBP2
PTBP3
PTCD2
PTDSS1
PTDSS2
PTGES
PTGES2
PTGES3
PTGR1
PTGR2
PTGS2
PTK2
PTK2B
PTK7
PTMA
PTMS
PTOV1
PTP4A1
PTPLAD1
PTPLB
PTPN1
PTPRF
PTPRJ
PTPRK
PTRH1
PTRH2
PTRHD1
PTS
PTTG1
PUF60
PUM1
PUM2
PURA
PURB
PUS1
PUS3
PUS7
PUSL1
PVRL1
PVRL2
PVRL3
PWP1
PWP2
PWWP2A
PXDC1
PXDN
PXN
PYCR1
PYCR2
PYCRL
PYGB
PYGL
PYGO2
QARS
QDPR
QIL1
QKI
QPCT
QRICH1
QSOX1
QSOX2
QTRT1
QTRTD1
R3HDM1
R3HDM2
R3HDM4
RAB10
RAB11A
RAB11B
RAB11FIP1
RAB11FIP2
RAB11FIP3
RAB11FIP4
RAB12
RAB13
RAB14
RAB17
RAB18
RAB1A
RAB1B
RAB20
RAB21
RAB22A
RAB23
RAB24
RAB27A
RAB28
RAB2A
RAB2B
RAB32
RAB34
RAB35
RAB3GAP1
RAB40C
RAB43
RAB4A
RAB4B
RAB5A
RAB5B
RAB5C
RAB6A
RAB6B
RAB7A
RAB8A
RAB8B
RAB9A
RABAC1
RABEP1
RABEP2
RABEPK
RABGAP1
RABGAP1L
RABIF
RABL2B
RABL3
RACGAP1
RAD1
RAD17
RAD18
RAD23A
RAD23B
RAD50
RAD51
RAD51AP1
RAD51C
RAD52
RAD54B
RAD54L
RAD54L2
RAE1
RAET1G
RAI1
RAI14
RALA
RALB
RALBP1
RALGAPA2
RALGAPB
RALY
RAN
RANBP1
RANBP10
RANBP2
RANBP3
RANBP6
RANBP9
RANGAP1
RANGRF
RAP1A
RAP1B
RAP2A
RAP2B
RAP2C
RAPGEF2
RARA
RARS
RASA2
RASA4
RASAL2
RASIP1
RASSF7
RAVER1
RB1CC1
RBBP4
RBBP5
RBBP6
RBBP7
RBBP8
RBBP9
RBFOX2
RBKS
RBL1
RBL2
RBM10
RBM12
RBM12B
RBM14
RBM15
RBM15B
RBM17
RBM18
RBM19
RBM22
RBM23
RBM25
RBM26
RBM27
RBM28
RBM3
RBM33
RBM34
RBM39
RBM4
RBM42
RBM45
RBM47
RBM48
RBM4B
RBM5
RBM6
RBM7
RBM8A
RBMX
RBP1
RBPJ
RBPMS
RBX1
RC3H1
RCAN1
RCAN2
RCBTB1
RCC1
RCC2
RCE1
RCL1
RCN1
RCN2
RCOR1
RCOR3
RDBP
RDH10
RDH11
RDH13
RDH14
RDH16
RDX
RECQL
RECQL4
RECQL5
REEP3
REEP4
REEP5
RELA
RELL1
RELL2
REM1
RENBP
REP15
REPIN1
RER1
REST
RETSAT
REV1
REV3L
REXO1
REXO2
REXO4
RFC1
RFC2
RFC3
RFC4
RFC5
RFESD
RFK
RFT1
RFT2
RFWD3
RFX1
RFX5
RFX7
RFXANK
RG9MTD1
RGN
RGPD3
RHBDD1
RHBDD2
RHBDD3
RHBDF1
RHBDF2
RHBDL2
RHEB
RHOA
RHOB
RHOBTB2
RHOC
RHOD
RHOG
RHOT1
RHOT2
RHOU
RHOV
RHPN2
RIC8A
RIF1
RILPL1
RIMKLA
RIMKLB
RING1
RINT1
RIOK1
RIOK2
RIOK3
RIT1
RLF
RLIM
RLN1
RMI1
RMND5A
RMND5B
RNASEH1
RNASEH2A
RNASEH2B
RNASEH2C
RNASEK
RNASEL
RNASET2
RND1
RND3
RNF10
RNF103
RNF11
RNF111
RNF113A
RNF114
RNF115
RNF121
RNF122
RNF123
RNF125
RNF126
RNF13
RNF130
RNF138
RNF139
RNF14
RNF141
RNF145
RNF146
RNF149
RNF166
RNF167
RNF168
RNF170
RNF181
RNF185
RNF187
RNF19A
RNF19B
RNF2
RNF20
RNF212
RNF214
RNF215
RNF216
RNF219
RNF220
RNF25
RNF26
RNF31
RNF34
RNF38
RNF4
RNF40
RNF41
RNF43
RNF44
RNF5
RNF6
RNF7
RNF8
RNGTT
RNLS
RNMT
RNMTL1
RNPC3
RNPEP
RNPEPL1
ROCK1
ROCK2
ROGDI
ROMO1
RP11-190J1.9
RP11-470C13.2
RP11-483F11.3
RP5-1100H13.1
RP9
RPA2
RPA3
RPAIN
RPAP1
RPAP3
RPE
RPF1
RPF2
RPIA
RPL10
RPL10A
RPL11
RPL12
RPL13
RPL13A
RPL14
RPL15
RPL17
RPL18
RPL18A
RPL19
RPL21
RPL22
RPL22L1
RPL23
RPL23A
RPL24
RPL26
RPL26L1
RPL27
RPL27A
RPL28
RPL29
RPL3
RPL30
RPL31
RPL32
RPL34
RPL35
RPL35A
RPL36A
RPL37
RPL37A
RPL4
RPL5
RPL6
RPL7
RPL7A
RPL7L1
RPL8
RPL9
RPLP0
RPLP1
RPLP2
RPP21
RPP30
RPP38
RPP40
RPRD2
RPS10
RPS11
RPS12
RPS13
RPS14
RPS15
RPS15A
RPS16
RPS17
RPS18
RPS19
RPS19BP1
RPS2
RPS20
RPS21
RPS23
RPS24
RPS25
RPS26
RPS27
RPS27A
RPS27L
RPS3
RPS3A
RPS4X
RPS5
RPS6
RPS6KA1
RPS6KA3
RPS6KA4
RPS6KA6
RPS6KB1
RPS6KB2
RPS6KC1
RPS7
RPS8
RPS9
RPSA
RPTOR
RQCD1
RRAGA
RRAGC
RRAGD
RRAS
RRAS2
RRBP1
RREB1
RRNAD1
RRP12
RRP15
RRP1B
RRP8
RRP9
RSF1
RSL1D1
RSPO3
RSRC1
RSRC2
RSU1
RTCD1
RTEL1
RTN3
RTN4
RTN4IP1
RTTN
RUFY1
RUFY3
RUNDC1
RUNX1
RUSC1
RUVBL1
RUVBL2
RWDD1
RWDD2B
RWDD4
RXRA
RXRB
RYBP
RYK
RYR2
RYR3
S100A10
S100A11
S100A14
S100A2
S100A4
S100A6
S100A7A
S100P
S100PBP
SAAL1
SAC3D1
SACM1L
SAE1
SAFB
SAFB2
SALL2
SALL4
SAMD1
SAMD12
SAMD4B
SAP130
SAP18
SAP30
SAP30BP
SAR1A
SAR1B
SARNP
SARS
SART1
SART3
SASH1
SASS6
SAT1
SATB1
SAV1
SBDS
SBF1
SBF2
SBNO1
SBNO2
SC5DL
SCAF1
SCAF11
SCAF4
SCAF8
SCAND1
SCAND3
SCARB1
SCARB2
SCD
SCFD1
SCLT1
SCNM1
SCNN1A
SCO1
SCO2
SCOC
SCP2
SCPEP1
SCRIB
SCRN2
SCYL1
SCYL2
SCYL3
SDAD1
SDC2
SDC4
SDF2
SDF4
SDK2
SDR39U1
SDS
SDSL
SEC13
SEC14L1
SEC14L2
SEC16A
SEC22B
SEC22C
SEC23A
SEC23B
SEC23IP
SEC24A
SEC24B
SEC24C
SEC24D
SEC31A
SEC31B
SEC61A1
SEC61G
SEC62
SEC63
SECISBP2
SEH1L
SEL1L
SEL1L3
SELH
SELK
SELM
SELO
SELRC1
SELS
SEMA3C
SEMA3D
SEMA4B
SEMA4C
SEMA4D
SEMA5A
SENP1
SENP2
SENP3
SENP5
SENP6
SENP8
SEP15
SEPHS1
SEPHS2
SEPP1
SEPT10
SEPT11
SEPT2
SEPT4
SEPT6
SEPT7
SEPT8
SEPT9
SEPW1
SERAC1
SERF2
SERHL2
SERINC1
SERINC3
SERINC5
SERPINB1
SERPINB6
SERPINB8
SERPINH1
SERTAD1
SERTAD3
SESN1
SESN2
SESTD1
SET
SETD1A
SETD1B
SETD2
SETD3
SETD4
SETD5
SETD6
SETD7
SETD8
SETDB1
SETDB2
SETX
SEZ6L2
SF1
SF3A1
SF3A2
SF3A3
SF3B1
SF3B14
SF3B2
SF3B3
SF3B4
SF3B5
SFMBT1
SFN
SFPQ
SFSWAP
SFT2D1
SFT2D2
SFXN1
SFXN2
SFXN4
SGCZ
SGK1
SGK196
SGK223
SGK3
SGMS1
SGOL1
SGOL2
SGPL1
SGPP1
SGSH
SGSM1
SGSM3
SH2B1
SH2D4B
SH3BP1
SH3BP2
SH3BP4
SH3BP5
SH3D19
SH3GL1
SH3GL2
SH3GLB1
SH3RF1
SHARPIN
SHB
SHC1
SHC2
SHCBP1
SHE
SHF
SHISA4
SHISA5
SHKBP1
SHMT1
SHOC2
SHPRH
SHQ1
SHROOM2
SHTN1
SIAH1
SIAH2
SIDT2
SIGIRR
SIK2
SIKE1
SIN3A
SIN3B
SIPA1
SIPA1L2
SIRPG
SIRT1
SIRT2
SIRT6
SIRT7
SIVA1
SIX4
SIX5
SKA3
SKAP
SKI
SKIL
SKIV2L
SKP1
SKP2
SLAIN2
SLBP
SLC10A3
SLC12A2
SLC12A7
SLC12A9
SLC14A1
SLC15A2
SLC15A4
SLC16A1
SLC16A12
SLC16A7
SLC17A5
SLC18A1
SLC18B1
SLC19A1
SLC19A2
SLC19A3
SLC1A3
SLC20A1
SLC20A2
SLC22A13
SLC22A23
SLC22A5
SLC23A1
SLC23A2
SLC24A3
SLC24A5
SLC25A10
SLC25A15
SLC25A17
SLC25A22
SLC25A24
SLC25A28
SLC25A29
SLC25A3
SLC25A30
SLC25A33
SLC25A35
SLC25A36
SLC25A37
SLC25A38
SLC25A39
SLC25A4
SLC25A42
SLC25A44
SLC25A46
SLC25A5
SLC25A6
SLC26A2
SLC26A4
SLC26A6
SLC27A4
SLC29A1
SLC2A10
SLC30A1
SLC30A2
SLC30A4
SLC30A5
SLC30A6
SLC30A7
SLC30A9
SLC31A1
SLC33A1
SLC35A2
SLC35A3
SLC35B1
SLC35C2
SLC35E1
SLC35E2B
SLC35E3
SLC35E4
SLC35F2
SLC35F5
SLC35G1
SLC36A4
SLC37A1
SLC37A3
SLC37A4
SLC38A9
SLC39A1
SLC39A10
SLC39A11
SLC39A2
SLC39A4
SLC39A6
SLC39A7
SLC39A8
SLC39A9
SLC3A2
SLC41A2
SLC44A1
SLC44A2
SLC45A3
SLC45A4
SLC46A1
SLC47A1
SLC48A1
SLC4A1AP
SLC4A2
SLC4A3
SLC50A1
SLC5A11
SLC5A5
SLC5A6
SLC6A20
SLC6A8
SLC7A3
SLC7A4
SLC7A6
SLC7A8
SLC9A1
SLC9A6
SLC9A8
SLK
SLMAP
SLMO2
SLTM
SLU7
SLX4
SMAD1
SMAD2
SMAD3
SMAD4
SMAD5
SMAD6
SMAD7
SMAGP
SMAP
SMAP1
SMARCA4
SMARCC1
SMARCC2
SMARCD2
SMC1A
SMC2
SMC4
SMC5
SMCR7
SMCR7L
SMG1
SMG5
SMG7
SMG8
SMG9
SMN1
SMO
SMPD1
SMPD2
SMPD4
SMPX
SMS
SMTN
SMU1
SMURF1
SMURF2
SMYD2
SMYD3
SMYD4
SMYD5
SNAI1
SNAP23
SNAP29
SNAP47
SNAPC4
SNAPIN
SNF8
SNIP1
SNN
SNRK
SNRNP70
SNRPA
SNRPA1
SNRPB2
SNRPC
SNRPD1
SNRPD2
SNRPD3
SNRPE
SNRPF
SNRPG
SNTB1
SNUPN
SNW1
SNX1
SNX10
SNX11
SNX12
SNX13
SNX14
SNX15
SNX16
SNX17
SNX19
SNX2
SNX21
SNX24
SNX27
SNX29
SNX30
SNX31
SNX33
SNX4
SNX5
SNX6
SNX7
SNX8
SNX9
SOAT1
SOAT2
SOCS2
SOCS3
SOCS4
SOCS5
SOCS6
SOD1
SOD2
SOLH
SON
SORBS1
SORBS2
SORD
SORT1
SOS1
SOS2
SOX13
SOX15
SOX2
SP1
SP2
SP3
SP4
SPAG1
SPAG5
SPAG7
SPAG9
SPARC
SPAST
SPATA2
SPATA24
SPATS2L
SPC24
SPC25
SPCS1
SPCS2
SPCS3
SPDYC
SPECC1L
SPEN
SPG11
SPG21
SPG7
SPHK1
SPHK2
SPIC
SPICE1
SPIN1
SPINT1
SPINT2
SPIRE1
SPNS1
SPON2
SPOP
SPOPL
SPPL2A
SPPL2B
SPPL3
SPR
SPRED2
SPRR3
SPRY2
SPRYD3
SPRYD4
SPRYD7
SPSB1
SPSB3
SPTAN1
SPTBN1
SPTLC1
SPTLC2
SPTY2D1
SQLE
SQSTM1
SRA1
SRBD1
SRC
SRCAP
SRD5A1
SRD5A3
SREBF1
SREBF2
SREK1
SREK1IP1
SRF
SRFBP1
SRGAP2
SRGN
SRI
SRM
SRP14
SRP19
SRP54
SRP68
SRP72
SRPK1
SRPK2
SRPX
SRRD
SRRM1
SRRM2
SRRT
SRSF1
SRSF11
SRSF12
SRSF2
SRSF3
SRSF4
SRSF5
SRSF6
SRSF7
SRSF9
SRXN1
SS18
SS18L1
SS18L2
SSB
SSBIP1
SSBP3
SSFA2
SSH1
SSH3
SSNA1
SSR1
SSR2
SSR3
SSR4
SSRP1
SSX2IP
ST13
ST14
ST5
ST7
ST7L
STAG1
STAG2
STAM
STAM2
STAMBP
STARD10
STARD13
STARD3
STARD3NL
STARD4
STARD5
STAT2
STC2
STEAP3
STIL
STIM1
STIM2
STIP1
STK11
STK16
STK17A
STK19
STK24
STK25
STK3
STK35
STK38
STK38L
STK4
STK40
STMN1
STMN2
STOML1
STOML2
STON2
STOX2
STRA13
STRADB
STRBP
STRIP1
STRN
STRN3
STRN4
STUB1
STX12
STX16
STX18
STX3
STX4
STX5
STX6
STX7
STX8
STXBP1
STXBP2
STXBP3
STXBP4
STXBP5
STXBP6
SUGP1
SUGP2
SUGT1
SULF2
SULT4A1
SUMF1
SUMF2
SUMO1
SUMO3
SUN1
SUN2
SUOX
SUPT16H
SUPT4H1
SUPT5H
SUPT6H
SUPT7L
SURF1
SURF2
SURF4
SURF6
SUSD1
SUSD2
SUSD3
SUZ12
SVIL
SWAP70
SWI5
SWSAP1
SWT1
SYAP1
SYBU
SYDE2
SYF2
SYMPK
SYN2
SYN3
SYNCRIP
SYNE1
SYNE2
SYNGR1
SYNGR2
SYNJ1
SYNJ2
SYNRG
SYPL1
SYT11
SYTL3
SYVN1
SZT2
TAB2
TAB3
TACC1
TACC2
TADA1
TADA2A
TADA2B
TADA3
TAF15
TAF2
TAF4
TAF9
TAGLN2
TALDO1
TAOK1
TAOK2
TAOK3
TAPBP
TAPT1
TARBP1
TARBP2
TARDBP
TARS
TARS2
TATDN1
TATDN2
TAX1BP3
TBC1D1
TBC1D10A
TBC1D10B
TBC1D13
TBC1D14
TBC1D15
TBC1D17
TBC1D2
TBC1D20
TBC1D22A
TBC1D22B
TBC1D23
TBC1D24
TBC1D25
TBC1D30
TBC1D4
TBC1D7
TBC1D8
TBC1D9B
TBCA
TBCB
TBCC
TBCD
TBCE
TBK1
TBL1Y
TBL2
TBL3
TBP
TBPL1
TBRG1
TBRG4
TBX3
TCEA1
TCEA2
TCEAL1
TCERG1
TCF12
TCF20
TCF25
TCF3
TCF7L2
TCFL5
TCN2
TCOF1
TCP1
TCTN1
TCTN2
TCTN3
TDG
TDP1
TDP2
TDRD3
TEAD2
TEAD3
TEAD4
TECR
TEF
TEN1
TEP1
TERF1
TERF2
TERF2IP
TERT
TESK2
TET1
TET2
TET3
TEX10
TEX2
TEX261
TEX264
TFAM
TFAP2A
TFAP2C
TFCP2
TFCP2L1
TFDP1
TFDP2
TFE3
TFEB
TFG
TFIP11
TFPI2
TFPT
TFR2
TFRC
TGDS
TGIF1
TGIF2
TGOLN2
TGS1
TH1L
THAP1
THAP11
THAP4
THAP5
THAP7
THAP9
THBS1
THEM4
THEM5
THG1L
THOC1
THOC2
THOC3
THOC5
THOC6
THOC7
THOP1
THUMPD1
THUMPD2
THUMPD3
THYN1
TIAL1
TIAM1
TIAM2
TICAM1
TICRR
TIGAR
TIMELESS
TIMP1
TIMP2
TINAGL1
TIPIN
TIPRL
TJAP1
TJP1
TJP2
TJP3
TK1
TKT
TLCD1
TLE1
TLE2
TLE4
TLK1
TLN1
TLN2
TLR7
TM2D1
TM2D2
TM2D3
TM6SF2
TM7SF2
TM7SF3
TM9SF1
TM9SF2
TM9SF3
TM9SF4
TMBIM1
TMBIM4
TMC6
TMCO6
TMEM101
TMEM102
TMEM104
TMEM106A
TMEM106B
TMEM106C
TMEM108
TMEM11
TMEM110
TMEM111
TMEM115
TMEM120A
TMEM120B
TMEM125
TMEM126A
TMEM126B
TMEM127
TMEM128
TMEM129
TMEM131
TMEM132A
TMEM134
TMEM135
TMEM138
TMEM139
TMEM144
TMEM147
TMEM14A
TMEM14C
TMEM150A
TMEM160
TMEM161A
TMEM161B
TMEM164
TMEM165
TMEM170A
TMEM175
TMEM177
TMEM179B
TMEM18
TMEM181
TMEM183A
TMEM184B
TMEM184C
TMEM185A
TMEM185B
TMEM186
TMEM187
TMEM189
TMEM19
TMEM192
TMEM194A
TMEM194B
TMEM199
TMEM2
TMEM200A
TMEM201
TMEM205
TMEM206
TMEM208
TMEM209
TMEM214
TMEM219
TMEM22
TMEM222
TMEM223
TMEM23
TMEM234
TMEM237
TMEM238
TMEM242
TMEM30A
TMEM30B
TMEM33
TMEM39A
TMEM41A
TMEM41B
TMEM42
TMEM43
TMEM48
TMEM5
TMEM50A
TMEM50B
TMEM53
TMEM54
TMEM55A
TMEM55B
TMEM56
TMEM57
TMEM59
TMEM60
TMEM62
TMEM63B
TMEM66
TMEM68
TMEM69
TMEM70
TMEM79
TMEM85
TMEM86A
TMEM87A
TMEM87B
TMEM88
TMEM8A
TMEM9
TMEM92
TMEM93
TMEM97
TMEM9B
TMF1
TMOD3
TMPO
TMPRSS13
TMPRSS2
TMPRSS9
TMX1
TMX2
TMX3
TNFAIP1
TNFRSF26
TNIK
TNIP1
TNK1
TNK2
TNKS
TNKS1BP1
TNKS2
TNPO1
TNPO2
TNPO3
TNRC18
TNRC6A
TNS1
TNS3
TOB1
TOE1
TOLLIP
TOM1
TOM1L1
TOM1L2
TOMM20L
TONSL
TOP1
TOP2A
TOP2B
TOP3A
TOP3B
TOPBP1
TOPORS
TOR1A
TOR1AIP1
TOR1AIP2
TOR1B
TOR2A
TOR3A
TOX4
TP53
TP53BP1
TP53BP2
TP53I3
TP53RK
TPBG
TPCN1
TPCN2
TPD52
TPD52L2
TPGS1
TPGS2
TPI1
TPK1
TPM1
TPM2
TPM3
TPM4
TPP2
TPR
TPRA1
TPRKB
TPRN
TPRXL
TPST1
TPST2
TPT1
TPX2
TRA2A
TRA2B
TRABD
TRAF1
TRAF2
TRAF3
TRAF3IP1
TRAF3IP2
TRAF4
TRAF6
TRAF7
TRAIP
TRAK1
TRAK2
TRAP1
TRAPPC10
TRAPPC11
TRAPPC12
TRAPPC8
TREML2
TRERF1
TREX2
TRH
TRIAP1
TRIB1
TRIB3
TRIM11
TRIM13
TRIM2
TRIM21
TRIM22
TRIM23
TRIM24
TRIM26
TRIM27
TRIM28
TRIM29
TRIM33
TRIM34
TRIM35
TRIM36
TRIM37
TRIM38
TRIM4
TRIM41
TRIM45
TRIM59
TRIM6
TRIM60
TRIM65
TRIM71
TRIM75
TRIM8
TRIM9
TRIML2
TRIO
TRIOBP
TRIP10
TRIP11
TRIP12
TRIP13
TRIP4
TRIP6
TRIT1
TRMT1
TRMT1L
TRMT44
TRMT5
TRMT6
TRMU
TROAP
TROVE2
TRPC4AP
TRPM7
TRPT1
TRRAP
TRUB1
TRUB2
TSC1
TSC2
TSC22D1
TSC22D2
TSC22D3
TSC22D4
TSEN2
TSEN34
TSEN54
TSFM
TSG101
TSHB
TSN
TSNAX
TSPAN13
TSPAN14
TSPAN15
TSPAN17
TSPAN3
TSPAN31
TSPAN33
TSPAN4
TSPAN5
TSPAN6
TSPAN9
TSPO
TSPYL1
TSPYL2
TSPYL4
TSR1
TSR2
TSSC1
TSSC4
TSTA3
TSTD1
TTC1
TTC13
TTC14
TTC17
TTC26
TTC27
TTC3
TTC30A
TTC31
TTC33
TTC35
TTC37
TTC4
TTC7B
TTC9
TTC9C
TTDN1
TTF1
TTF2
TTI1
TTI2
TTK
TTLL1
TTLL12
TTLL4
TTLL5
TTYH2
TTYH3
TUBA1A
TUBA1B
TUBB
TUBB2A
TUBB3
TUBB4B
TUBB6
TUBD1
TUBE1
TUBG1
TUBGCP2
TUBGCP3
TUBGCP4
TUBGCP5
TUBGCP6
TUFM
TUFT1
TUSC2
TUSC3
TWF1
TWF2
TWSG1
TXLNA
TXLNG
TXN
TXN2
TXNDC11
TXNDC12
TXNDC15
TXNDC16
TXNDC17
TXNDC5
TXNDC9
TXNL1
TXNL4A
TXNL4B
TXNRD1
TXNRD2
TYK2
TYMS
TYRO3
TYW5
U2AF1
U2AF1L4
U2AF2
UAP1
UBA1
UBA2
UBA3
UBA5
UBA52
UBA6
UBAP1
UBAP2
UBAP2L
UBE2A
UBE2B
UBE2C
UBE2D1
UBE2D2
UBE2E1
UBE2E3
UBE2F
UBE2G1
UBE2G2
UBE2H
UBE2I
UBE2J1
UBE2J2
UBE2K
UBE2L3
UBE2M
UBE2N
UBE2O
UBE2Q1
UBE2R2
UBE2S
UBE2T
UBE2V1
UBE2V2
UBE2W
UBE2Z
UBE3A
UBE3B
UBE3C
UBE4A
UBE4B
UBFD1
UBL3
UBL4A
UBL7
UBN1
UBOX5
UBP1
UBQLN1
UBQLN2
UBQLN4
UBR1
UBR2
UBR4
UBR5
UBR7
UBTD2
UBTF
UBXN1
UBXN2A
UBXN2B
UBXN4
UBXN6
UBXN7
UBXN8
UCK1
UCK2
UCKL1
UCP2
UEVLD
UFL1
UFM1
UFSP2
UGCG
UGDH
UGP2
UHRF1
UHRF1BP1L
UHRF2
UIMC1
ULBP3
ULK1
ULK2
ULK3
UMPS
UNC119
UNC119B
UNC13D
UNC45A
UNC50
UNC84A
UNG
UNK
UNKL
UPB1
UPF1
UPF2
UPF3A
UPF3B
UPK3A
UQCR10
UQCRB
UQCRQ
URB1
URI1
URM1
UROD
UROS
USF1
USF1-BD
USF2
USO1
USP1
USP10
USP11
USP12
USP14
USP15
USP16
USP19
USP20
USP21
USP22
USP24
USP25
USP27X
USP28
USP3
USP30
USP32
USP33
USP34
USP35
USP36
USP37
USP38
USP39
USP4
USP43
USP46
USP47
USP48
USP5
USP53
USP54
USP6NL
USP7
USP8
USP9X
USPL1
UST
UTP20
UTP23
UTP3
UTRN
UVRAG
UXS1
UXT
VAC14
VAMP2
VAMP3
VAMP4
VAMP7
VAMP8
VANGL1
VARS
VARS2
VASP
VBP1
VCL
VCP
VCPIP1
VEGFB
VENTX
VEZF1
VGLL4
VHL
VIL1
VIM
VISA
VLDLR
VMP1
VN1R4
VNN1
VPRBP
VPS13A
VPS13C
VPS16
VPS28
VPS39
VPS52
VPS53
VRK1
VRK3
VRTN
VSIG10
VWA2
WAPAL
WARS
WARS2
WASH2P
WASH3P
WASL
WBP1
WBP11
WBP2
WBP4
WBP7
WBSCR22
WDFY2
WDHD1
WDR1
WDR11
WDR12
WDR13
WDR18
WDR20
WDR22
WDR24
WDR25
WDR26
WDR3
WDR33
WDR34
WDR36
WDR37
WDR41
WDR43
WDR44
WDR46
WDR47
WDR48
WDR5
WDR55
WDR60
WDR61
WDR62
WDR67
WDR7
WDR70
WDR73
WDR74
WDR75
WDR76
WDR77
WDR81
WDR82
WDR83OS
WDR85
WDR89
WDR92
WDTC1
WEE1
WFDC1
WHAMM
WHSC1
WHSC1L1
WHSC2
WIBG
WIPF3
WIZ
WLS
WNK1
WNT5A
WNT6
WRAP53
WRAP73
WRB
WRN
WRNIP1
WSB2
WTAP
WTIP
WWC1
WWC2
WWC3
WWOX
WWP1
WWP2
XAB2
XBP1
XG
XIAP
XKR8
XNDC1
XPA
XPC
XPNPEP3
XPO1
XPO4
XPO5
XPO6
XPO7
XPOT
XRCC1
XRCC2
XRCC3
XRCC4
XRCC5
XRCC6
XRN1
XRN2
XXYLT1
XYLB
XYLT2
YAE1D1
YAP1
YARS
YARS2
YBEY
YBX1
YBX3
YEATS2
YEATS4
YES1
YIF1A
YIF1B
YIPF1
YIPF2
YIPF3
YIPF4
YIPF5
YIPF6
YKT6
YLPM1
YME1L1
YOD1
YPEL2
YPEL3
YPEL5
YTHDC1
YTHDC2
YTHDF1
YTHDF2
YTHDF3
YWHAB
YWHAE
YWHAG
YWHAH
YWHAQ
YWHAZ
YY1
YY1AP1
ZBED1
ZBED4
ZBED8
ZBTB33
ZBTB8A
ZBTB8OS
ZBTB9
ZC3H12A
ZC3H13
ZC3H14
ZC3H3
ZC3H4
ZC3HC1
ZCCHC11
ZCCHC17
ZCCHC2
ZCCHC4
ZCCHC6
ZCCHC7
ZDHHC12
ZDHHC13
ZDHHC16
ZDHHC18
ZDHHC20
ZDHHC21
ZDHHC24
ZDHHC3
ZDHHC4
ZDHHC5
ZDHHC6
ZDHHC7
ZDHHC9
ZER1
ZFAND1
ZFAND2A
ZFAND2B
ZFAND3
ZFAND5
ZFAND6
ZFC3H1
ZFP1
ZFP30
ZFP35
ZFP36
ZFP36L1
ZFP36L2
ZFP42
ZFP57
ZFP62
ZFP69
ZFP82
ZFP90
ZFP91
ZFPL1
ZFPM1
ZFR
ZFX
ZFYVE16
ZFYVE20
ZFYVE26
ZFYVE27
ZG16
ZIC5
ZKSCAN1
ZKSCAN4
ZKSCAN5
ZMAT2
ZMAT3
ZMIZ2
ZMPSTE24
ZMYM2
ZMYM3
ZMYM4
ZMYM5
ZMYM6
ZMYM6NB
ZMYND11
ZMYND8
ZNF12
ZNF131
ZNF133
ZNF134
ZNF135
ZNF140
ZNF143
ZNF148
ZNF154
ZNF155
ZNF169
ZNF17
ZNF174
ZNF175
ZNF18
ZNF180
ZNF181
ZNF182
ZNF184
ZNF189
ZNF19
ZNF192
ZNF202
ZNF205
ZNF207
ZNF208
ZNF211
ZNF212
ZNF215
ZNF217
ZNF219
ZNF22
ZNF226
ZNF227
ZNF229
ZNF23
ZNF233
ZNF235
ZNF238
ZNF24
ZNF248
ZNF250
ZNF252
ZNF256
ZNF259
ZNF260
ZNF263
ZNF268
ZNF271
ZNF276
ZNF277
ZNF280D
ZNF281
ZNF282
ZNF286A
ZNF287
ZNF292
ZNF295
ZNF296
ZNF3
ZNF317
ZNF318
ZNF32
ZNF322
ZNF323
ZNF324
ZNF330
ZNF331
ZNF335
ZNF33A
ZNF33B
ZNF34
ZNF345
ZNF350
ZNF354A
ZNF354B
ZNF358
ZNF384
ZNF391
ZNF394
ZNF395
ZNF397
ZNF408
ZNF410
ZNF414
ZNF415
ZNF417
ZNF419
ZNF420
ZNF428
ZNF429
ZNF430
ZNF436
ZNF444
ZNF445
ZNF45
ZNF451
ZNF462
ZNF48
ZNF496
ZNF498
ZNF502
ZNF507
ZNF511
ZNF512
ZNF512B
ZNF513
ZNF514
ZNF518A
ZNF518B
ZNF532
ZNF543
ZNF550
ZNF551
ZNF558
ZNF567
ZNF569
ZNF570
ZNF572
ZNF574
ZNF576
ZNF578
ZNF579
ZNF584
ZNF585B
ZNF592
ZNF593
ZNF596
ZNF598
ZNF606
ZNF609
ZNF615
ZNF616
ZNF622
ZNF623
ZNF624
ZNF626
ZNF638
ZNF639
ZNF642
ZNF646
ZNF654
ZNF655
ZNF664
ZNF668
ZNF675
ZNF677
ZNF678
ZNF682
ZNF687
ZNF691
ZNF692
ZNF697
ZNF7
ZNF705A
ZNF706
ZNF709
ZNF710
ZNF717
ZNF720
ZNF724P
ZNF727
ZNF732
ZNF735
ZNF740
ZNF746
ZNF75A
ZNF75CP
ZNF75D
ZNF76
ZNF768
ZNF77
ZNF772
ZNF777
ZNF786
ZNF787
ZNF790
ZNF792
ZNF8
ZNF800
ZNF805
ZNF821
ZNF829
ZNF830
ZNF839
ZNF84
ZNF846
ZNF852
ZNF865
ZNF879
ZNF883
ZNF91
ZNF93
ZNFX1
ZNHIT6
ZNRD1
ZNRF1
ZNRF2
ZNRF3
ZRANB1
ZSCAN18
ZSWIM8
ZW10
ZWILCH
ZWINT
ZXDC
ZYG11A
ZYG11B
ZYX
ZZEF1
ZZZ3
