# Supplementary material for: Comparison of American mink embryonic stem and induced pluripotent stem cell transcriptomes
Source: BMC Genomics. 2015 Dec 16;16(Suppl 13):S6. doi: 10.1186/1471-2164-16-S13-S6 (PMC4686781; doi:10.1186/1471-2164-16-S13-S6)
Supplement: Additional file 8 — Lists of differentially expressed genes between mink EF, ES and iPS cells. [file 1471-2164-16-S13-S6-S8.zip › Correctly reprogrammed genes shared between iNV7 and iNV11.txt]

2700097O09RIK
44M2.3
AARS
AARS2
ABCD4
ABCF2
ABHD11
ABHD12
ABHD4
ABL1
ABR
ABT1
ACAA2
ACAD8
ACADVL
ACAT1
ACBD6
ACHE
ACO2
ACP2
ACSL3
ACSL5
ACSS2
ACTG1
ACTN4
ACTR10
ACTR1A
ACTR1B
ACTR3B
ACVR1
ADAM8
ADAR
ADCY3
ADCY5
ADORA2A
ADPGK
AEBP2
AES
AFF1
AFG3L2
AHCY
AIFM1
AIFM2
AIP
AK7
AKIP1
AKR1E2
AKT1
AKT3
AKTIP
ALDH1A1
ALYREF
AMD1
AMELX
AMFR
AMN
AMPD2
AMT
AMZ2
ANAPC10
ANAPC16
ANKRA2
ANKRD40
ANKRD6
ANKRD9
ANTXR2
ANXA1
AP1G2
AP1M2
AP1S2
AP2B1
AP2S1
AP3B2
AP3D1
AP3M1
AP3S2
APBA3
APEX1
APITD1
APLF
APLP2
APOBEC1
APOC1
APOE
APOO
APOOL
AQP3
ARCN1
ARF4
ARF5
ARFIP2
ARFRP1
ARGLU1
ARHGAP11A
ARHGAP17
ARHGAP18
ARHGAP19
ARHGAP21
ARHGEF11
ARHGEF2
ARHGEF9
ARID3A
ARL1
ARL11
ARL16
ARL3
ARL4A
ARMC8
ARNT
ARSA
ARSB
ARVCF
ASF1B
ASNA1
ASPH
ASPSCR1
ASS1
ATF2
ATG101
ATG4B
ATG4D
ATG9A
ATL2
ATL3
ATN1
ATP12A
ATP5A1
ATP5B
ATP5C1
ATP5D
ATP5F1
ATP5H
ATP5L
ATP5O
ATP5S
ATP6V1A
ATP6V1D
ATP6V1F
ATP6V1G1
ATP6V1H
ATPIF1
ATRIP
ATXN10
ATXN1L
AURKA
AURKB
AZI2
B3GAT3
B4GALT2
B9D1
BAG5
BARD1
BAZ1B
BBIP1
BBS4
BCAR1
BCAS3
BCL2A1
BCL3
BCL9L
BCLAF1
BCR
BECN1
BEND3
BET1L
BHLHE40
BICC1
BIN3
BLCAP
BLM
BLVRA
BMI1
BMP7
BMS1
BORA
BPHL
BPNT1
BRCA1
BRD7
BRE
BRI3BP
BRIP1
BRIX1
BRP44L
BSG
BTBD2
BTG2
BUB3
C10ORF137
C11ORF52
C11ORF57
C11ORF67
C11ORF68
C11ORF74
C12ORF23
C12ORF35
C12ORF45
C12ORF57
C12ORF76
C14ORF101
C15ORF33
C16ORF13
C16ORF62
C16ORF7
C16ORF88
C17ORF62
C18ORF8
C19ORF42
C19ORF43
C19ORF6
C19ORF71
C1GALT1C1
C1ORF112
C1ORF122
C1ORF123
C1ORF131
C1ORF135
C1ORF172
C1ORF2
C1ORF27
C1ORF31
C1ORF43
C1ORF66
C1ORF9
C1ORF96
C20ORF27
C20ORF29
C20ORF72
C21ORF33
C22ORF32
C2ORF18
C4A
C4B
C4ORF19
C4ORF21
C4ORF34
C5ORF24
C5ORF35
C5ORF51
C6ORF125
C6ORF141
C6ORF192
C6ORF211
C6ORF222
C6ORF47
C6ORF62
C6ORF72
C6ORF89
C7ORF42
C9ORF100
C9ORF114
C9ORF116
C9ORF40
C9ORF51
C9ORF7
C9ORF72
C9ORF78
C9ORF89
CA12
CA2
CA9
CAAP
CALU
CANX
CAPRIN1
CAPZA1
CARS
CASC5
CASP7
CAV2
CBLC
CBR3
CBR4
CBS
CBX4
CBY1
CCBL1
CCBL2
CCDC108
CCDC112
CCDC18
CCDC28A
CCDC28B
CCDC53
CCDC56
CCDC58
CCDC6
CCDC91
CCDC93
CCDC99
CCNA2
CCNB1
CCNB2
CCNC
CCNDBP1
CCNE1
CCNF
CCNI
CCNJ
CCNK
CCNYL1
CCRN4L
CCS
CCT6A
CCT7
CCT8
CD151
CD274
CD320
CD46
CD81
CD82
CDC20
CDC23
CDC25A
CDC25C
CDC34
CDC42SE2
CDC45
CDC6
CDC7
CDCA2
CDCA3
CDCA5
CDCA8
CDK1
CDK16
CDK17
CDK4
CDK5
CDK7
CDK9
CDKL5
CDKN1A
CDKN1B
CDKN2AIPNL
CDKN2D
CDR2
CDS1
CECR1
CECR5
CEL
CENPA
CENPB
CENPE
CENPF
CENPI
CENPJ
CENPK
CENPL
CENPM
CENPN
CENPO
CENPP
CENPQ
CENPW
CEP135
CEP170
CEP63
CEP76
CEP85
CER1
CERS5
CFL2
CGN
CHAF1A
CHD3
CHD7
CHEK1
CHEK2
CHKB
CHMP2A
CHPF
CHPF2
CHST1
CHST10
CHST4
CHST6
CIAPIN1
CIB1
CIC
CIDEB
CIRH1A
CIT
CKAP2
CKAP2L
CKAP5
CKB
CLDN4
CLDN6
CLDN7
CLDND1
CLEC2D
CLIC1
CLK3
CLK4
CLPB
CLSPN
CLSTN1
CLTB
CLU
CMAS
CMPK1
CNDP2
CNN1
CNN2
CNNM4
CNOT10
COG3
COG4
COG6
COG8
COIL
COL17A1
COL1A1
COL6A1
COL7A1
COMMD1
COMMD2
COMMD3
COMT
COPA
COPB1
COPB2
COPE
COPG
COPS2
COPS5
COPS7A
COPS8
COQ6
COX10
COX6B1
COX6C
CPE
CPSF3L
CRBN
CREBZF
CRIP1
CRIPT
CRTAP
CRYZ
CRYZL1
CS
CSDE1
CSE1L
CSNK1D
CSNK1E
CSNK1G2
CSNK2A1
CSRP1
CST3
CSTF1
CSTF2
CTBS
CTCF
CTDNEP1
CTH
CTPS
CTSB
CTSD
CTSE
CTSK
CTSO
CTSZ
CUEDC2
CUL3
CUL7
CUL9
CUTC
CUX1
CWF19L2
CXADR
CXCR4
CXORF40A
CXXC5
CYB5R1
CYB5R3
CYB5R4
CYC1
CYCS
CYLD
CYTH3
D2HGDH
DAAM1
DAGLB
DAP
DAPK3
DARS2
DAZAP1
DAZAP2
DBF4
DBI
DBNL
DBR1
DCAF12
DCAF5
DCK
DCTN1
DCTN2
DCTN4
DCTPP1
DDIT4
DDR2
DDRGK1
DDT
DDX17
DDX21
DDX23
DDX26B
DDX28
DDX39A
DDX3X
DDX42
DDX46
DDX5
DDX50
DECR1
DEF8
DENND1C
DENND5A
DEPDC1
DEPDC1B
DEPDC5
DERA
DGCR6
DHFR
DHRS3
DHX30
DHX33
DHX37
DHX9
DIAPH3
DICER1
DIS3
DIS3L
DLD
DLEU7
DLGAP5
DMD
DMWD
DNA2
DNAH12
DNAJB11
DNAJB4
DNAJB9
DNAJC1
DNAJC10
DNAJC11
DNAJC15
DNAJC24
DNAJC3
DNAJC4
DNAJC5
DNAJC9
DNAL4
DNMT1
DOCK7
DOCK8
DOHH
DOLK
DOLPP1
DONSON
DPCD
DPH1
DPH2
DPP7
DPP8
DPY19L3
DPY30
DR1
DRAP1
DSG2
DSN1
DTL
DTNBP1
DTWD1
DTYMK
DUSP1
DUX4L4
DVL3
DYM
DYNC1H1
DYNLRB1
DYNLT3
E2F1
E2F8
E4F1
EAF1
ECHS1
ECI1
ECT2
EEF1G
EEF2
EFNA1
EGR1
EHBP1
EIF1AD
EIF2C2
EIF4A2
EIF4H
ELF2
ELF3
ELMO2
ELMO3
ELOVL6
ELOVL7
EMD
ENO3
EPG5
EPHB3
EPHX3
EPRS
EPT1
ERBB3
ERCC6L
ERI3
ERLEC1
ERP44
ESCO2
ESPL1
ESRP1
ESRP2
ETFB
ETHE1
ETV4
ETV6
EVL
EWSR1
EXO1
EXOC3
EXOC5
EXOC7
EXOSC1
EXOSC2
EXOSC3
EXOSC5
EXOSC6
EXT2
EXTL2
EZR
F11R
FAF1
FAM100A
FAM103A1
FAM104A
FAM113A
FAM113B
FAM118B
FAM127A
FAM136A
FAM149B1
FAM167A
FAM168B
FAM169A
FAM171A1
FAM173A
FAM174A
FAM177A1
FAM184A
FAM18B1
FAM208A
FAM227B
FAM32A
FAM36A
FAM3A
FAM3C
FAM45A
FAM49B
FAM54A
FAM60A
FAM72A
FAM82A1
FAM83D
FAM83F
FAM83G
FAM83H
FAM96A
FANCA
FANCC
FANCD2
FANCI
FANCM
FARP1
FARS2
FASTK
FASTKD1
FASTKD2
FASTKD3
FASTKD5
FAT1
FBL
FBRS
FBXL6
FBXO17
FBXO3
FBXO5
FBXO7
FBXO8
FBXW11
FBXW2
FBXW5
FCGRT
FEN1
FER1L4
FGFR2
FHOD1
FIGNL1
FIS1
FKBP8
FLAD1
FLNC
FLOT1
FLOT2
FNBP1L
FNDC3B
FOLR1
FOSB
FOSL2
FOXH1
FOXK2
FOXM1
FOXN3
FOXO3
FOXO4
FOXP1
FOXP4
FRMD6
FRRS1
FSTL3
FTH1
FTO
FUBP1
FUS
FUT8
FYTTD1
GAA
GAB1
GALNS
GALT
GAMT
GAS2L1
GAS8
GATA4
GATAD2A
GBA
GCFC2
GDI1
GEMIN2
GEMIN7
GFM1
GFM2
GGCX
GGH
GGPS1
GGT1
GINS1
GINS2
GINS3
GINS4
GIPC1
GLA
GLB1
GLB1L3
GLE1
GLMP
GLOD4
GLS
GLT25D1
GLTP
GLYR1
GMCL1
GMPPA
GMPR2
GNPDA2
GOLGA1
GOLGA2
GOLGA5
GOLGB1
GOLPH3
GORASP1
GORASP2
GOSR2
GOT1
GOT2
GPATCH1
GPATCH3
GPATCH4
GPR161
GPR19
GPS2
GPSM2
GRAMD1A
GRAMD1B
GRAMD1C
GRB7
GRK6
GRPEL2
GRTP1
GSC
GSG2
GTF2IRD2B
GTPBP2
GTSE1
GUSB
GYG2
H2AFJ
H2AFX
H2AFY
HAUS2
HAUS3
HAUS4
HBA1
HBE1
HBM
HBS1L
HCCS
HCFC1
HDAC1
HDAC3
HDAC7
HDLBP
HEATR5A
HEBP1
HELLS
HES1
HEXA
HEXB
HIC2
HIST1H2BK
HIST1H3A
HIST1H4A
HK2
HMGA1
HMGB3
HMGN2
HMGXB4
HMMR
HNF4A
HNMT
HNRNPA1
HNRNPA3
HNRNPD
HNRNPF
HNRNPL
HNRNPM
HNRNPU
HOOK1
HOOK2
HP1BP3
HPD
HPS5
HRSP12
HS6ST1
HSBP1
HSD17B10
HSD17B11
HSD17B8
HSDL2
HSP90AA1
HSPA1A
HSPA5
HSPA8
HSPBP1
HSPD1
HSPE1
HSPH1
HTATIP2
HTATSF1
HYLS1
HYOU1
IBA57
IDH1
IFNGR1
IFT52
IGBP1
IGF1R
IGSF8
IKBKB
IL11RA
IL25
IL6
IL6R
ILF2
ILK
IMMT
IMUP
INADL
INF2
ING4
INO80C
INPPL1
INSIG2
IPO13
IPO4
IPO5
IPPK
IQGAP3
IRAK4
IREB2
ISG15
ITFG1
ITGA5
ITGA6
ITGB1
ITGB1BP1
ITGB3BP
ITM2C
IVL
JAGN1
JARID1C
JARID1D
JARID2
JUNB
JUP
KANK1
KANSL3
KCTD15
KCTD5
KDELC1
KDELC2
KDELR1
KDELR2
KDELR3
KDM2A
KDM5C
KDM5D
KDM6A
KEAP1
KIAA0100
KIAA0284
KIAA0355
KIAA0368
KIAA0664
KIAA0922
KIAA1147
KIAA1191
KIAA1279
KIAA1429
KIAA1432
KIAA1524
KIAA1598
KIAA1609
KIAA1704
KIAA2026
KIF11
KIF13A
KIF15
KIF18A
KIF18B
KIF1C
KIF20B
KIF22
KIF23
KIF2A
KIF4A
KIFAP3
KIFC1
KLC1
KLC2
KLC3
KLF10
KLF2
KLF5
KLHDC3
KNTC1
KPNA2
KPNA6
KPNB1
KRT8
KRTCAP2
KRTCAP3
KSR1
KYNU
LAGE3
LAMP1
LAP3
LARP1
LARP4
LARS2
LAS1L
LATS2
LBR
LCHN
LCMT1
LCN2
LEMD2
LENG8
LEPRE1
LGALS3
LGALS3BP
LGALS7
LGMN
LGR4
LIAS
LIFR
LIG1
LIMCH1
LIMK1
LIMK2
LIN28A
LIN52
LIN9
LINC00493
LLGL1
LLGL2
LLPH
LMBRD1
LMF2
LMNA
LMNB1
LMO4
LNX2
LOC339290
LONP1
LOR
LPAR1
LPAR2
LPAR3
LPCAT3
LRR1
LRRC1
LRRC16A
LRRC41
LRRC47
LRRC57
LRRC8A
LSG1
LSM10
LSM3
LSM5
LSM6
LSR
LUC7L
LUC7L2
LUC7L3
LYAR
LYN
LYPD6B
LYPLA1
LYPLAL1
LYRM1
LYRM2
LYRM7
MAB21L3
MAD1L1
MAGED1
MAGEF1
MAGOH
MAN2A2
MAP2K5
MAP4
MAP4K3
MAP4K5
MAP7
MAP7D1
MAPK1
MAPK14
MAPK8IP1
MAPK9
MAPKAPK2
MAPKAPK5
MARCKSL1
MARK2
MARK3
MARS
MARS2
MARVELD2
MARVELD3
MASTL
MAX
MBIP
MBP
MBTPS1
MCCC1
MCM10
MCM2
MCM4
MCM5
MCM7
MDH1
MDH2
MDK
ME1
MEF2A
MEF2D
MEGF8
MEI1
MELK
MEST
METTL1
METTL10
METTL22
METTL3
MEX3D
MFAP3L
MFF
MFI2
MFN2
MGAM
MGAT4B
MGRN1
MGST1
MGST2
MGST3
MIB2
MIER1
MIF
MIF4GD
MINA
MINPP1
MIOX
MIPOL1
MIS18A
MIS18BP1
MLEC
MLF1IP
MLLT1
MLLT4
MMP15
MMS22L
MNAT1
MND1
MOAP1
MOB3B
MON2
MORC2
MORF4L1
MOSPD3
MOV10
MPDZ
MPV17L
MPZL1
MRE11A
MREG
MRGBP
MRPL11
MRPL12
MRPL15
MRPL16
MRPL17
MRPL18
MRPL20
MRPL28
MRPL3
MRPL30
MRPL32
MRPL37
MRPL4
MRPL42
MRPL44
MRPL45
MRPL46
MRPL50
MRPL53
MRPL9
MRPS11
MRPS2
MRPS22
MRPS24
MRPS25
MRPS26
MRPS28
MRPS31
MRPS34
MRPS35
MRPS36
MRPS5
MRPS9
MSH2
MSH6
MSI1
MSL1
MSL3
MSLN
MSRA
MSX2
MT-ND1
MTA1
MTCH1
MTCH2
MTDH
MTERF
MTF1
MTFP1
MTFR1
MTMR1
MTMR6
MTSS1
MTX2
MUC1
MUC13
MUC2
MUM1
MUT
MVK
MXD4
MXRA8
MYBBP1A
MYBL2
MYCBP2
MYH10
MYL4
MYO1C
MYO1D
MYO1E
NAA10
NAA40
NAA60
NAB1
NADK
NAGA
NAGK
NAGLU
NAPA
NARF
NASP
NBAS
NBEAL2
NCAPD3
NCAPG
NCAPG2
NCAPH
NCDN
NCKAP1
NCL
NCLN
NCOR2
NCSTN
NDC80
NDFIP1
NDFIP2
NDRG3
NEK2
NEK7
NEK9
NF1
NF2
NFATC2IP
NFE2L1
NFE2L2
NFIC
NFKBIA
NFKBIB
NHLRC3
NISCH
NME6
NMT1
NOC2L
NOL10
NOL11
NOL6
NOL7
NOL9
NOP58
NOXIN
NPM1
NPRL3
NPTN
NRBP2
NRD1
NSF
NSFL1C
NSL1
NSMAF
NSUN2
NT5C2
NTF4
NTPCR
NUB1
NUCB1
NUDCD1
NUDCD3
NUF2
NUMA1
NUP133
NUP155
NUP160
NUP188
NUP205
NUP35
NUP43
NUP50
NUP85
NUP88
NUP93
NUSAP1
NXN
OAZ2
OBFC2B
OCLN
ODC1
ODZ2
OFD1
OGFR
OIP5
OMA1
OPA1
OPA1L
OPA3
ORAI3
ORC1
ORC3
ORC4
ORC6
ORMDL3
OS9
OSBP
OSBPL2
OSGIN2
OSTF1
OTUD6B
OVCA2
OVOL2
OVOS2
OXR1
P4HA1
P4HB
PA1
PA2G4
PABPC4
PACRG
PAICS
PAK1
PALB2
PALLD
PAN2
PANK1
PAPOLA
PARD3
PARG
PARP1
PARP2
PARPBP
PARVA
PAWR
PC
PCBD1
PCBP1
PCBP2
PCBP4
PCDH15
PCDHGA8
PCDHGB1
PCGF2
PCGF3
PCGF6
PCNA
PCNT
PCYOX1
PCYT2
PDCD2L
PDCD4
PDCD5
PDCD6
PDE4DIP
PDIA3
PDIA4
PDIA5
PDLIM7
PDSS2
PDZD11
PDZD2
PEA15
PECR
PEF1
PET112
PEX14
PEX2
PFAS
PFN2
PGAP2
PGP
PHB2
PHF11
PHF14
PHF20
PHF20L1
PHF21A
PHLDB2
PIAS3
PIAS4
PICK1
PIGG
PIGK
PIGN
PIGS
PIGV
PIK3R1
PITPNM1
PJA1
PKN1
PKN3
PKP2
PLA2G12A
PLA2G16
PLA2G4A
PLAU
PLBD2
PLD3
PLEC
PLEKHA8
PLK1
PLK4
PLLP
PLP2
PLS3
PLSCR3
PLTP
PLXNA1
PLXNB2
PLXND1
PM20D1
PMCH
PMF1
PMM2
PMP22
PNISR
PNN
POC1A
POFUT2
POLA1
POLA2
POLD1
POLD3
POLD4
POLDIP2
POLE
POLE2
POLM
POLR1A
POLR3A
POLRMT
POM121
POMT1
POP1
POP4
POP5
POR
POU2F1
PPAP2A
PPARGC1B
PPIA
PPIB
PPIG
PPIP5K1
PPM1D
PPM1H
PPM1N
PPME1
PPOX
PPP1CA
PPP1R8
PPP1R9B
PPP2CA
PPPDE2
PPT2
PQLC1
PRCC
PRDX4
PRIM1
PRIM2
PRKCB
PRKCD
PRKCDBP
PRKCH
PRKCSH
PRKCZ
PRKD2
PRMT2
PRNP
PROX1
PRPF3
PRPF4
PRPF6
PRR11
PRRC2B
PRSS35
PRSS36
PRSS8
PSMA2
PSMA3
PSMB7
PSMC1
PSMC3IP
PSMC6
PSME1
PSME2
PSME3
PSME4
PSMF1
PSMG1
PSMG2
PSPC1
PSRC1
PTBP3
PTGES
PTGS2
PTK2
PTK2B
PTK7
PTPRF
PTS
PTTG1
PURB
PVRL1
PWP2
PWWP2A
PXDC1
PYCR1
PYGB
QARS
R3HDM1
R3HDM2
RAB10
RAB11FIP1
RAB12
RAB13
RAB14
RAB17
RAB18
RAB20
RAB21
RAB22A
RAB23
RAB24
RAB34
RAB35
RAB4B
RAB6A
RAB6B
RABAC1
RABEP1
RABGAP1
RABIF
RACGAP1
RAD18
RAD23A
RAD23B
RAD50
RAD51
RAD51AP1
RAD51C
RAE1
RAI1
RALB
RANBP1
RANGAP1
RAP2B
RAP2C
RARA
RARS
RASSF7
RBBP9
RBFOX2
RBKS
RBM14
RBM15
RBM15B
RBM18
RBM19
RBM27
RBM3
RBM34
RBM47
RBM4B
RBM5
RBMX
RBP1
RBPMS
RCAN2
RCC1
RCC2
RCN1
RCN2
RDBP
RDH10
RDH13
RECQL4
REEP3
REEP4
REEP5
RELA
RENBP
REST
REV1
RFC2
RFC3
RFC4
RFC5
RFESD
RFT2
RHEB
RHOA
RHOC
RHPN2
RIC8A
RILPL1
RING1
RMI1
RMND5A
RNASET2
RND1
RNF10
RNF113A
RNF114
RNF122
RNF125
RNF139
RNF145
RNF149
RNF166
RNF187
RNF20
RNF4
RNGTT
RNMTL1
RNPEPL1
ROCK1
RP11-470C13.2
RP5-1100H13.1
RPA2
RPA3
RPAIN
RPF1
RPIA
RPL10
RPL12
RPL15
RPL19
RPL21
RPL26
RPL28
RPL30
RPL4
RPL5
RPL7
RPL7L1
RPLP0
RPLP1
RPP38
RPS14
RPS15
RPS18
RPS21
RPS23
RPS24
RPS27A
RPS4X
RPS6
RPS6KB1
RPS8
RPTOR
RQCD1
RRAS
RREB1
RRP8
RRP9
RSL1D1
RSU1
RTN4IP1
RUVBL2
RXRB
RYK
S100A11
S100A2
S100A7A
SAAL1
SAFB
SALL2
SALL4
SAP30
SAP30BP
SARNP
SASS6
SAT1
SAV1
SBDS
SBF2
SBNO2
SCAND1
SCFD1
SCNM1
SCNN1A
SCO1
SCOC
SCYL1
SDC2
SDF2
SDF4
SDK2
SEC22C
SEC23IP
SEC24D
SEC31A
SEC61G
SEC63
SELRC1
SEMA3C
SEMA4D
SEP15
SEPHS1
SEPHS2
SEPT2
SEPT7
SERHL2
SERPINB1
SERPINH1
SERTAD1
SET
SETD4
SETD5
SETDB1
SEZ6L2
SF3A3
SF3B1
SF3B3
SF3B4
SFN
SFT2D2
SGCZ
SGK1
SGOL1
SGOL2
SGSH
SH2B1
SH3BP4
SH3GL1
SH3GLB1
SHC1
SHC2
SHCBP1
SHISA4
SIAH1
SIDT2
SIKE1
SIRT1
SIRT2
SIVA1
SIX5
SKA3
SKAP
SKI
SLAIN2
SLC10A3
SLC18A1
SLC18B1
SLC19A2
SLC1A3
SLC22A13
SLC23A1
SLC25A15
SLC25A17
SLC25A29
SLC25A33
SLC25A35
SLC25A36
SLC25A39
SLC26A6
SLC30A6
SLC30A7
SLC35A2
SLC35A3
SLC35B1
SLC35F5
SLC39A10
SLC39A6
SLC39A7
SLC39A8
SLC45A3
SLC48A1
SLC7A3
SLC7A4
SLC7A8
SLU7
SMAD2
SMAD4
SMAD6
SMAP1
SMARCC1
SMARCC2
SMARCD2
SMC2
SMC4
SMCR7L
SMG8
SMN1
SMPD4
SMS
SMTN
SMYD2
SNAP23
SNAPIN
SNRPA
SNRPA1
SNRPC
SNRPD1
SNRPD3
SNRPE
SNRPF
SNRPG
SNX1
SNX13
SNX14
SNX17
SNX21
SNX30
SNX31
SOAT2
SOCS5
SOLH
SORBS2
SORD
SORT1
SOX2
SP4
SPAG5
SPAG7
SPATA2
SPC24
SPC25
SPCS1
SPCS2
SPECC1L
SPG21
SPG7
SPINT1
SPINT2
SPOP
SPPL2A
SPPL2B
SPRR3
SPRYD3
SPTLC2
SQSTM1
SRA1
SRC
SRD5A1
SRD5A3
SREK1
SRGN
SRI
SRP19
SRPK1
SRRM1
SRRT
SRSF1
SRSF2
SRSF3
SRSF7
SRSF9
SS18
SS18L2
SSBIP1
SSFA2
SSR1
SSR2
SSR3
SSR4
SSRP1
ST14
ST7
STAG2
STARD3
STAT2
STC2
STIL
STIP1
STK11
STK24
STK25
STK3
STK40
STOML1
STON2
STRADB
STRN3
STRN4
STUB1
STX18
STXBP1
STXBP2
SUMO3
SUOX
SUPT16H
SUZ12
SYAP1
SYMPK
SYNCRIP
SYNGR1
SYT11
SYTL3
SYVN1
TACC1
TADA2A
TADA3
TAF15
TAF2
TBC1D15
TBC1D22A
TBCC
TBCE
TBRG1
TCEA1
TCEAL1
TCERG1
TCF12
TCF3
TCOF1
TCP1
TCTN1
TDP1
TDP2
TEAD2
TEN1
TERF2
TERF2IP
TET1
TEX2
TEX264
TFAM
TFCP2L1
TFE3
TFR2
TGOLN2
THEM4
THEM5
THOC1
THOC3
THOP1
TIAM1
TIGAR
TIMELESS
TINAGL1
TIPRL
TJP1
TJP3
TK1
TLN1
TM2D1
TM6SF2
TM9SF1
TM9SF2
TM9SF4
TMEM106A
TMEM110
TMEM115
TMEM120A
TMEM125
TMEM131
TMEM135
TMEM138
TMEM161A
TMEM164
TMEM175
TMEM177
TMEM183A
TMEM200A
TMEM201
TMEM209
TMEM214
TMEM222
TMEM237
TMEM30A
TMEM30B
TMEM33
TMEM39A
TMEM41A
TMEM42
TMEM43
TMEM48
TMEM50A
TMEM63B
TMEM66
TMEM70
TMEM79
TMEM9
TMEM92
TMEM9B
TMF1
TMPRSS2
TMX2
TMX3
TNFAIP1
TNFRSF26
TNK1
TNK2
TNKS1BP1
TNPO3
TNS3
TOM1L1
TONSL
TOP1
TOP2A
TOP2B
TOPBP1
TOR2A
TPCN2
TPD52L2
TPGS1
TPM3
TPM4
TPRXL
TPT1
TRA2B
TRAF4
TRAIP
TRAP1
TRAPPC11
TRIM27
TRIM28
TRIM35
TRIM38
TRIM4
TRIM41
TRIM71
TRIML2
TRIO
TRIP13
TRIP4
TRMT1
TRMT44
TROAP
TROVE2
TRPC4AP
TRPT1
TRUB2
TSC1
TSC2
TSEN34
TSEN54
TSFM
TSHB
TSN
TSPAN14
TSPAN15
TSPAN17
TSPAN3
TSPAN31
TSPO
TSPYL2
TSR2
TTC14
TTC17
TTC3
TTC31
TTF2
TTK
TTLL4
TUBA1A
TUBA1B
TUBB2A
TUBB4B
TUBGCP6
TUSC2
TUSC3
TWF1
TWSG1
TXLNA
TXN
TXNDC12
TXNDC16
TXNDC17
TXNDC5
TXNDC9
TYRO3
U2AF2
UAP1
UBA2
UBAP2
UBE2A
UBE2B
UBE2C
UBE2D1
UBE2E3
UBE2G2
UBE2L3
UBE2N
UBE2Q1
UBE2S
UBE2T
UBE2W
UBE2Z
UBE3B
UBE3C
UBE4B
UBFD1
UBL4A
UBOX5
UBQLN2
UBQLN4
UBTD2
UBXN1
UBXN4
UBXN6
UCK2
UFM1
UFSP2
UGDH
UHRF1
UIMC1
ULK1
ULK2
ULK3
UMPS
UNC50
UNC84A
UNG
UPB1
UPF1
UPF3B
UPK3A
UQCRB
UQCRQ
URM1
UROD
USF1
USF1-BD
USP1
USP10
USP11
USP21
USP47
VAMP2
VAMP3
VAMP4
VARS
VCL
VCP
VENTX
VEZF1
VIL1
VMP1
VPS39
VPS53
VRK1
VRTN
WAPAL
WBP1
WBP11
WBSCR22
WDHD1
WDR13
WDR22
WDR33
WDR46
WDR47
WDR5
WDR62
WDR70
WDR77
WDR89
WEE1
WFDC1
WHSC1
WIZ
WLS
WNK1
WRAP53
WRB
WRNIP1
WTAP
WTIP
WWP2
XKR8
XPC
XPO1
XPO4
XPO5
XRCC2
XRCC4
XXYLT1
YARS2
YEATS2
YIF1A
YIPF2
YIPF3
YIPF5
YKT6
YME1L1
YPEL3
YTHDF1
YWHAB
YWHAE
ZBTB9
ZC3H14
ZC3H3
ZDHHC16
ZDHHC9
ZFAND2B
ZFAND3
ZFAND5
ZFP36L1
ZFPL1
ZIC5
ZMAT2
ZMPSTE24
ZMYM2
ZMYM3
ZMYM6NB
ZMYND11
ZMYND8
ZNF135
ZNF202
ZNF212
ZNF23
ZNF248
ZNF281
ZNF296
ZNF3
ZNF32
ZNF350
ZNF358
ZNF391
ZNF428
ZNF436
ZNF496
ZNF513
ZNF593
ZNF616
ZNF678
ZNF706
ZNF720
ZNF768
ZNF830
ZNF839
ZNFX1
ZNRF3
ZWILCH
ZWINT
ZYG11A
ZYX
