# Supplementary material for: Comparison of American mink embryonic stem and induced pluripotent stem cell transcriptomes
Source: BMC Genomics. 2015 Dec 16;16(Suppl 13):S6. doi: 10.1186/1471-2164-16-S13-S6 (PMC4686781; doi:10.1186/1471-2164-16-S13-S6)
Supplement: Additional file 8 — Lists of differentially expressed genes between mink EF, ES and iPS cells. [file 1471-2164-16-S13-S6-S8.zip › Intermediately reprogrammed genes in iNV11.txt]

ABCA12
ABHD2
ABLIM1
ACP6
ACSL6
ACTG2
ADD3
ADIPOR2
AK2
AKR1B1
ALCAM
ANO10
APOA1
ARRB1
ATIC
ATP2A3
ATP2C2
ATP6V0D2
ATP6V1C2
ATP6V1E1
ATP6V1G3
ATP7B
AVIL
BASP1
BCAT2
BCL2L1
BIK
BIN1
BIN2
BST1
C5ORF32
C6ORF203
CASP6
CCL24
CCL26
CD14
CD36
CENPC1
CFLAR
CHKA
CIDEA
CKMT1A
CLTCL1
COL18A1
COL1A2
COL3A1
COL4A2
CPVL
CTSC
CTSH
CXORF69
CYB5A
CYP4F3
DCAF6
DCTN6
DEM1
DHCR24
DLG3
DNMT3B
DOCK5
DPPA2
DST
EFHD1
EMP1
EPB41L4A
EPCAM
EPHA1
EPHX2
EPPK1
ERVK6
ESRRB
ETV3
EZH1
F2RL1
FABP3
FADS3
FAM151A
FAM3D
FAM65B
FAR1
FBXW12
FGFR1
FLRT3
FOS
FSTL1
FUNDC1
FUT4
GAL3ST1
GATA6
GATM
GCA
GDF3
GK
GLUL
GPM6A
GPNMB
GPR160
GPR89B
HAVCR1
HPCAL1
HSPA12B
HSPA4L
IGSF3
IRF8
JDP2
KAT7
KLK1
KLK7
KRT18
KRT19
LAD1
LAMA4
LCP1
LDHB
LEPROT
LHFPL2
LIG3
LIPH
LMBR1L
LPHN2
LRRC66
MACF1
MAOB
MAPK13
MDM2
MOG
MPP5
MRC1
MTPN
MTUS1
MYLK
MYO1G
NETO2
NKX3-1
NMUR1
NOSTRIN
NRG2
NUCB2
NUP62
OTX2
OXA1L
P2RY2
PARD6B
PHOSPHO1
PLA2G7
PLIN2
POU5F1
PPP3R1
PRDX6
PRPS2
PRR5
PSAT1
PTGR2
PTPLB
QSOX1
RAB11FIP4
RAB28
RAB9A
RALY
RHOV
RLN1
RPL13A
RPL17
RPL22
RPL27A
RPL31
RPL32
RPS15A
RPS19
RTN4
S100A14
SEC23A
SELM
SEPP1
SLC16A7
SLC19A3
SLC25A3
SLC25A37
SLC27A4
SLC30A2
SLC31A1
SLC5A6
SLC7A6
SMPX
SNTB1
SNX6
SOAT1
SOX13
SOX15
SPARC
SPIC
STRBP
STX3
SUSD1
SUSD2
TAPBP
TBX3
TFAP2C
TFDP2
TIMP2
TJP2
TMEM139
TMEM147
TMEM161B
TPK1
TRH
TRIM22
TRIM36
TRIM6
TRIM60
TRIM75
TSPAN13
TSPAN33
UBXN2A
WARS
WNT6
WWC1
WWP1
XBP1
YARS
ZNF709
ZSCAN18
ZW10
