# Supplementary material for: Comparison of American mink embryonic stem and induced pluripotent stem cell transcriptomes
Source: BMC Genomics. 2015 Dec 16;16(Suppl 13):S6. doi: 10.1186/1471-2164-16-S13-S6 (PMC4686781; doi:10.1186/1471-2164-16-S13-S6)
Supplement: Additional file 8 — Lists of differentially expressed genes between mink EF, ES and iPS cells. [file 1471-2164-16-S13-S6-S8.zip › Intermediately reprogrammed genes in iNV7.txt]

ABCG2
ABHD2
ACP6
ACRV1
ACSL6
ACTG2
ADIPOR2
ADORA2B
AFAP1L2
AIF1L
ALDH3A2
AMOTL2
ANXA2
AP1B1
AP1S3
AP3S1
APOA1
AREG
ARHGAP8
ARHGEF16
ARL8B
ARRB1
ATIC
ATP6V0D2
ATP6V1C2
ATP6V1E1
ATP6V1G3
ATP7B
BASP1
BIN1
BIN2
BTF3L4
BTG3
C16ORF59
C16ORF61
C19ORF21
C6ORF203
CAD
CAST
CCL24
CCL26
CDT1
CIDEA
CITED1
CLCN5
CLTA
CLTCL1
COL4A2
CPD
CPVL
CTSC
CYP2S1
CYR61
DHX40
DLG3
DPPA2
DSP
DST
DSTN
ECI2
EFHD1
EPCAM
EPHX2
ERH
ERVK6
ESRRB
EXT1
EZH1
FABP3
FAM151A
FAM162A
FAM19A4
FAM213A
FANCG
FBXO18
FBXW12
FLNA
FSTL1
GAL3ST1
GALE
GCA
GCDH
GK
GLUL
GNMT
GPNMB
GPR89B
GRHL1
GRHL2
GSTA1
GSTO1
GUF1
HAVCR1
HEPH
HIF1A
HPCAL1
HSPA12B
HSPB8
ID1
IL1B
ISY1
KAT7
KLK1
LAMA4
LBH
LCP1
LDHB
LHFP
LIPH
LPHN2
LRRC66
LSM4
MACF1
MAGT1
MAOB
MMP14
MOG
MRC1
MTUS1
MYLK
MYO1G
NAMPT
NEU1
NID2
NODAL
NOSTRIN
NUCB2
NUP107
NUP62
OPTN
OTX2
P4HA2
PAK4
PDLIM5
PELO
PES1
PHOSPHO1
PLD5
PLIN2
POU5F1
PPP3R1
PRB2
PRR5-ARHGAP8
PRSS23
PSAT1
QSOX1
RAB11FIP4
RAB2B
RAB9A
RALY
RHOV
RLN1
RNF13
RPL13A
RRAGD
RTN4
S100A14
SCARB2
SDS
SDSL
SEC23A
SEC23B
SELM
SEMA3D
SEMA4C
SEPP1
SH3BP1
SH3GL2
SHTN1
SIGIRR
SLC12A7
SLC16A7
SLC25A10
SLC27A4
SLC5A5
SLC5A6
SLC7A6
SNX6
SOX13
SPARC
SPCS3
SPIC
SRXN1
SUN1
SUSD1
TAPBP
TCN2
TFAP2C
TFDP2
TFG
THBS1
TIMP2
TMEM139
TMEM184B
TMEM56
TRH
TRIM22
TRIM29
TRIM75
TSPAN13
UGCG
USP25
VNN1
WARS
WDR75
WNT5A
WWOX
WWP1
XBP1
YARS
ZFP57
ZSCAN18
ZZZ3
