# Supplementary material for: Comparison of American mink embryonic stem and induced pluripotent stem cell transcriptomes
Source: BMC Genomics. 2015 Dec 16;16(Suppl 13):S6. doi: 10.1186/1471-2164-16-S13-S6 (PMC4686781; doi:10.1186/1471-2164-16-S13-S6)
Supplement: Additional file 8 — Lists of differentially expressed genes between mink EF, ES and iPS cells. [file 1471-2164-16-S13-S6-S8.zip › Intermediately reprogrammed genes shared between iNV7 and iNV11.txt]

ABHD2
ACP6
ACSL6
ACTG2
ADIPOR2
APOA1
ARRB1
ATIC
ATP6V0D2
ATP6V1C2
ATP6V1E1
ATP6V1G3
ATP7B
BASP1
BIN1
BIN2
C6ORF203
CCL24
CCL26
CIDEA
CLTCL1
COL4A2
CPVL
CTSC
DLG3
DPPA2
DST
EFHD1
EPCAM
EPHX2
ERVK6
ESRRB
EZH1
FABP3
FAM151A
FBXW12
FSTL1
GAL3ST1
GCA
GK
GLUL
GPNMB
GPR89B
HAVCR1
HPCAL1
HSPA12B
KAT7
KLK1
LAMA4
LCP1
LDHB
LIPH
LPHN2
LRRC66
MACF1
MAOB
MOG
MRC1
MTUS1
MYLK
MYO1G
NOSTRIN
NUCB2
NUP62
OTX2
PHOSPHO1
PLIN2
POU5F1
PPP3R1
PSAT1
QSOX1
RAB11FIP4
RAB9A
RALY
RHOV
RLN1
RPL13A
RTN4
S100A14
SEC23A
SELM
SEPP1
SLC16A7
SLC27A4
SLC5A6
SLC7A6
SNX6
SOX13
SPARC
SPIC
SUSD1
TAPBP
TFAP2C
TFDP2
TIMP2
TMEM139
TRH
TRIM22
TRIM75
TSPAN13
WARS
WWP1
XBP1
YARS
ZSCAN18
