# Supplementary material for: Comparison of American mink embryonic stem and induced pluripotent stem cell transcriptomes
Source: BMC Genomics. 2015 Dec 16;16(Suppl 13):S6. doi: 10.1186/1471-2164-16-S13-S6 (PMC4686781; doi:10.1186/1471-2164-16-S13-S6)
Supplement: Additional file 8 — Lists of differentially expressed genes between mink EF, ES and iPS cells. [file 1471-2164-16-S13-S6-S8.zip › Not reprogrammed genes in iNV11.txt]

ACTR5
AEN
AHCYL2
AKAP8
ALDH3A2
ANAPC1
APOPT1
ARFIP1
ARHGEF16
ARRDC4
ASTE1
ATP13A2
ATRN
B7H6
BACE2
BRAF
BRP44
BRPF3
C11ORF10
C14ORF133
C16ORF58
C16ORF61
C17ORF85
C19ORF25
C19ORF60
C1ORF109
C1ORF85
C6ORF106
C7ORF30
C7ORF50
C8ORF38
CCDC104
CCDC25
CDH19
CDK12
CEP120
CEP70
CFAP97
CHID1
CITED2
CLEC12A
CLINT1
CNO
CNPY2
COBLL1
COL9A2
COPS6
COPZ1
CTBP1
CTNND1
CTSL2
DCC
DCTD
DCTN3
DCTN5
DGKB
DLC1
DSC2
DSCC1
EDRF1
EHMT1
EIF4B
ERAL1
EXOSC9
F8A1
FAM107B
FAM114A2
FAM134C
FAM59A
FBXO46
FOLR2
FRG1
G6PD
GAB2
GAPDH
GNPAT
GSKIP
GSR
GSTA1
GTF2B
HAUS8
HCFC1R1
HDAC10
HEATR6
HEPH
HINFP
HMGXB3
IKZF5
ILF3
IMPDH2
INO80B
ISY1
JMJD1C
KARS
KCNB1
KCTD9
KDM3B
KIAA0317
KIAA1430
KIAA1797
MAEA
MAP7D3
MBD3
MDM1
METAP1D
MFN1
MPI
MYH7B
MZT1
NAA20
NAA30
NDUFAF2
NFX1
NHEJ1
NMD3
NSA2
NUDT1
NUDT15
NUPL1
NUPR1
PEX19
PEX3
PFDN1
PFDN2
PIM1
PLEKHD1
PLXNB1
POLDIP3
POLR1E
POP7
PPP1R7
PROSAPIP1
PRRC2A
PSPH
PTDSS2
PTPLAD1
RBM17
RBM4
RBM45
RECQL
RFK
RFT1
RFWD3
RHBDD3
RHBDF2
RHOU
RIMKLA
RIOK2
RNASEH1
RNF115
RNF212
RNF220
RPL10A
RPL11
RPL13
RPL14
RPL18A
RPL23
RPL23A
RPL24
RPL3
RPL35
RPL8
RPL9
RPS10
RPS11
RPS12
RPS13
RPS16
RPS17
RPS2
RPS20
RPS25
RPS27
RPS3A
RPS5
RPS7
RPSA
RRAS2
RRNAD1
RWDD1
SDAD1
SERPINB8
SETD1A
SGPP1
SNRPD2
SRXN1
STAMBP
STARD10
STIM1
STK35
SURF2
TACC2
TARDBP
TARS
TDG
TEAD4
TLK1
TMEM128
TMEM179B
TMEM59
TMPRSS13
TSSC4
TTC9
TXNL4B
UBL7
UBTF
UGP2
UNC45A
USO1
USP43
WDR1
WDR75
YTHDF3
ZDHHC3
ZNF17
ZNF207
ZNF277
ZNF462
ZNF592
ZNF598
ZNF732
ZNF829
ZNF84
