# Supplementary material for: Comparison of American mink embryonic stem and induced pluripotent stem cell transcriptomes
Source: BMC Genomics. 2015 Dec 16;16(Suppl 13):S6. doi: 10.1186/1471-2164-16-S13-S6 (PMC4686781; doi:10.1186/1471-2164-16-S13-S6)
Supplement: Additional file 8 — Lists of differentially expressed genes between mink EF, ES and iPS cells. [file 1471-2164-16-S13-S6-S8.zip › Not reprogrammed genes in iNV7.txt]

ACTL6A
ACTR5
ADIPOR1
AEN
AKAP2
AKIRIN2
AKR1B1
ALDOC
AMOT
ANAPC1
ANK3
ANKRD11
AQP8
ARF3
ARHGEF17
ASNS
ATG13
ATP13A2
BCAS2
BID
BLZF1
BRD3
BRD9
BRMS1
BRP44
C15ORF24
C1ORF109
C20ORF11
C22ORF13
C6ORF132
C6ORF136
CASK
CCDC104
CCDC107
CCNL1
CDYL
CEBPG
CEP120
CETN2
CHMP1B
CLEC12A
COBLL1
COBRA1
COTL1
COX4NB
CREM
CST6
CTNNA1
CTTN
CYTH2
DCC
DEM1
DGKB
DIAPH2
DLG1
DNAJB1
DNASE1L1
DNMT3A
DOCK1
DYNLT1
EDRF1
EEF1A1
EGLN1
EHMT1
EIF4B
EPAS1
ERO1L
EXOSC7
FAM20B
FBXO11
FEM1A
FOLR2
FOXJ3
FPGT
FRG1
G6PD
GAPDH
GBE1
GEMIN4
GOSR1
GPR108
GPR172B
GRK5
GSS
HAUS8
HCFC1R1
HEATR2
HSPA13
IL13RA1
IL6ST
IMPDH2
INO80B
ITFG3
IVD
JMJD1C
JUND
KARS
KATNB1
KCNB1
KCTD9
KIAA1033
KIAA1430
KIAA1797
KLF15
KLF6
LARS
LENG1
LEO1
LIPM
LRRC14
LSM14A
MAP7D3
MAT2A
MCRS1
MDM1
MED22
METTL20
METTL6
MEX3C
MFN1
MIEN1
MLL5
MLLT10
MLXIP
MPI
MPST
MRM1
MRPL19
MRPL2
MRPS12
MRPS23
MYADM
MYH7B
MZT1
NAA30
NDRG2
NFKBIL1
NMD3
NUDCD2
NUDT15
NUPL1
PEX3
PFDN1
PIM1
PLEKHD1
PLXNB1
PPIE
PPM1A
PROSAPIP1
PRPSAP2
PRRC2A
PSMA1
PSMC3
PSPH
PTBP2
PTGR2
PTMA
PTPLAD1
PUM2
QKI
RBM45
RFK
RHBDF2
RNASEH1
RND3
RNF115
RNF138
RNF14
RNF19B
RNF212
RNF220
RNF6
RPL10A
RPL11
RPL23
RPL23A
RPL24
RPL3
RPL37
RPL8
RPL9
RPS10
RPS12
RPS17
RPS20
RPS3A
RPSA
RRNAD1
RSF1
S100A6
SDAD1
SELS
SEPT6
SERINC1
SERPINB8
SESN2
SGPP1
SIPA1
SLC26A4
SMARCA4
SRSF11
STAM2
STAMBP
STARD10
STK19
STX4
TACC2
TADA1
TARDBP
TBC1D23
TBCA
TBL2
TDG
TET2
TLK1
TMEM59
TMEM87A
TMEM93
TRIB1
TRIB3
TRIM13
UBA52
UBL7
UNC45A
WDR1
YIPF4
YTHDF3
YWHAG
ZDHHC3
ZDHHC7
ZFAND2A
ZFP36
ZFP91
ZNF17
ZNF207
ZNF277
ZNF622
ZNF829
ZNF84
