# Supplementary material for: Comparison of American mink embryonic stem and induced pluripotent stem cell transcriptomes
Source: BMC Genomics. 2015 Dec 16;16(Suppl 13):S6. doi: 10.1186/1471-2164-16-S13-S6 (PMC4686781; doi:10.1186/1471-2164-16-S13-S6)
Supplement: Additional file 8 — Lists of differentially expressed genes between mink EF, ES and iPS cells. [file 1471-2164-16-S13-S6-S8.zip › Not reprogrammed genes shared between iNV7 and iNV11.txt]

ACTR5
AEN
ANAPC1
ATP13A2
BRP44
C1ORF109
CCDC104
CEP120
CLEC12A
COBLL1
DCC
DGKB
EDRF1
EHMT1
EIF4B
FOLR2
FRG1
G6PD
GAPDH
HAUS8
HCFC1R1
IMPDH2
INO80B
JMJD1C
KARS
KCNB1
KCTD9
KIAA1430
KIAA1797
MAP7D3
MDM1
MFN1
MPI
MYH7B
MZT1
NAA30
NMD3
NUDT15
NUPL1
PEX3
PFDN1
PIM1
PLEKHD1
PLXNB1
PROSAPIP1
PRRC2A
PSPH
PTPLAD1
RBM45
RFK
RHBDF2
RNASEH1
RNF115
RNF212
RNF220
RPL10A
RPL11
RPL23
RPL23A
RPL24
RPL3
RPL8
RPL9
RPS10
RPS12
RPS17
RPS20
RPS3A
RPSA
RRNAD1
SDAD1
SERPINB8
SGPP1
STAMBP
STARD10
TACC2
TARDBP
TDG
TLK1
TMEM59
UBL7
UNC45A
WDR1
YTHDF3
ZDHHC3
ZNF17
ZNF207
ZNF277
ZNF829
ZNF84
