# Supplementary material for: Comparison of American mink embryonic stem and induced pluripotent stem cell transcriptomes
Source: BMC Genomics. 2015 Dec 16;16(Suppl 13):S6. doi: 10.1186/1471-2164-16-S13-S6 (PMC4686781; doi:10.1186/1471-2164-16-S13-S6)
Supplement: Additional file 8 — Lists of differentially expressed genes between mink EF, ES and iPS cells. [file 1471-2164-16-S13-S6-S8.zip › Novelly reprogrammed genes in iNV11.txt]

ABCE1
ACACA
ACBD3
ACOT4
ACTN1
ADM
AKAP2
AKIRIN1
AKR1A1
AMOT
ANKRD28
ANO6
AP3B1
ARHGAP1
ARHGEF25
ARL8A
B4GALT7
BACE1
BCS1L
BOC
BTBD6
BYSL
C1ORF115
C1QL4
CCDC111
CCNY
CCT4
CD302
CD48
CENPV
CERK
CFDP1
COMMD8
CTGF
CTSF
CYB5B
CYGB
DAB2
DBN1
DDX56
DHX15
DKC1
DNAJC12
DOK4
EIF4A1
ELAC2
ELK1
ENOPH1
EPB41L2
FAM190B
FAM195A
FAM207A
FASN
FBP1
FBXO32
FDFT1
FDPS
FERMT2
FGFR3
FH
FKBP4
GAK
GAR1
GMNN
GNPDA1
GPC1
GRSF1
GSS
GTF2I
GTPBP4
GYS1
H2AFZ
HSD17B7
ID2
ID3
IDI1
IDS
IHH
IL1R2
ILVBL
JOSD1
KIAA0141
KIT
KLF3
KRCC1
KRT7
LAMA5
LAMB2
LGALS1
LRRC42
LRRC8B
LRRFIP2
MBD2
METTL13
METTL16
MFGE8
MICAL1
MIPEP
MME
MRP63
MRPL1
MRPS10
MRPS15
MRPS30
MRPS33
MVD
MYH9
MYOF
NDEL1
NDUFAB1
NLN
NOA1
NOB1
NOP2
NPEPL1
NUDC
OTUD5
P2RX4
PAH
PDLIM1
PFKP
PHB
PHF6
PIGT
PLA2G15
PPA1
PPA2
PPAP2B
PPIC
PPP1R13B
PQLC3
PRSS12
PYGL
RAB32
RAI14
RAN
RCAN1
RG9MTD1
RNF11
RNF130
RNF19A
RPL22L1
SEPW1
SHMT1
SLBP
SLC25A5
SLC35F2
SMO
SMPD1
SNX5
SOCS3
SPATS2L
SREBF1
STEAP3
SULF2
SUSD3
SYNE1
TBRG4
TEX10
TFEB
TIMP1
TIPIN
TMEM127
TSPAN4
TUFM
UBE2J1
UBE2K
UCP2
ULBP3
UNC13D
UTRN
VIM
WDR26
YBX1
ZNF93
