# Supplementary material for: Comparison of American mink embryonic stem and induced pluripotent stem cell transcriptomes
Source: BMC Genomics. 2015 Dec 16;16(Suppl 13):S6. doi: 10.1186/1471-2164-16-S13-S6 (PMC4686781; doi:10.1186/1471-2164-16-S13-S6)
Supplement: Additional file 8 — Lists of differentially expressed genes between mink EF, ES and iPS cells. [file 1471-2164-16-S13-S6-S8.zip › Novelly reprogrammed genes in iNV7.txt]

AACS
ABCE1
ACACA
ACAT2
ACOT4
AKAP12
AKR1A1
ALDH4A1
ANKRD28
ANLN
ANXA5
APOA2
ARHGAP1
ARHGEF25
ARL6IP5
ARL8A
ATP13A3
B3GALNT1
BACE1
BACE2
BAG3
BIRC6
BRPF3
C1QL4
C9ORF79
CALM1
CD38
CD48
CDH1
CDH19
CERK
CERS4
CHMP4A
CLCN2
COG5
COL23A1
COL5A1
COMMD7
CPOX
CSRP2
CTSH
CTSL2
CYB5B
CYGB
CYP51A1
DAB2
DBN1
DBNDD2
DHCR7
DNAJC12
DNASE2
DOK4
DUSP16
DUSP6
ELK1
EPB41L2
EPS8L2
EYS
FADS2
FASN
FBLN1
FBP1
FDFT1
FDPS
FST
GALC
GDE1
GINM1
GMNN
GRSF1
GSTM3
HAUS6
HMGB1
HMGB2
HOXA3
HSD17B12
HSD17B7
HSPB1
IDI1
IGFL3
IHH
IL1R2
INPP5J
IRF6
ITPR3
KDM4A
KIT
KLF3
KRT7
LAMA5
LDLR
LDOC1
LGALS1
LSS
MAN2B1
MAPK4
MCM6
METTL16
MKRN1
MRPS10
MSMO1
MVD
MYOF
NDST1
NHLRC2
NPEPL1
OGDH
PAH
PAK2
PDLIM1
PEX19
PFKP
PHACTR4
PHF6
PLA2G3
PPIC
PRDX1
PROS1
PTBP1
PVRL2
PYGL
RAB2A
RAB32
RAI14
RASA2
RASIP1
RCAN1
RDH11
RIF1
RNF130
RPL22L1
RRAS2
SCD
SEPW1
SFPQ
SLC30A1
SLC39A4
SLC41A2
SLC5A11
SMAGP
SMO
SMPD1
SNX5
SOAT1
SPRY2
SQLE
SREBF1
SREBF2
STEAP3
STIM1
STK16
SUSD3
TARS
TCEA2
TECR
TEX10
TFEB
TIMP1
TIPIN
TMEM22
TMEM41B
TPM2
TRIP6
UBA6
ULBP3
UNC13D
UST
VN1R4
WIPF3
YBX1
ZFP42
ZG16
ZMYM5
ZNF345
ZNF430
ZNF578
ZNF626
ZNF727
ZNF93
ZNRF2
