# Supplementary material for: Comparison of American mink embryonic stem and induced pluripotent stem cell transcriptomes
Source: BMC Genomics. 2015 Dec 16;16(Suppl 13):S6. doi: 10.1186/1471-2164-16-S13-S6 (PMC4686781; doi:10.1186/1471-2164-16-S13-S6)
Supplement: Additional file 8 — Lists of differentially expressed genes between mink EF, ES and iPS cells. [file 1471-2164-16-S13-S6-S8.zip › Novelly reprogrammed genes shared between iNV7 and iNV11.txt]

ABCE1
ACACA
ACOT4
AKR1A1
ANKRD28
ARHGAP1
ARHGEF25
ARL8A
BACE1
C1QL4
CD48
CERK
CYB5B
CYGB
DAB2
DBN1
DNAJC12
DOK4
ELK1
EPB41L2
FASN
FBP1
FDFT1
FDPS
GMNN
GRSF1
HSD17B7
IDI1
IHH
IL1R2
KIT
KLF3
KRT7
LAMA5
LGALS1
METTL16
MRPS10
MVD
MYOF
NPEPL1
PAH
PDLIM1
PFKP
PHF6
PPIC
PYGL
RAB32
RAI14
RCAN1
RNF130
RPL22L1
SEPW1
SMO
SMPD1
SNX5
SREBF1
STEAP3
SUSD3
TEX10
TFEB
TIMP1
TIPIN
ULBP3
UNC13D
YBX1
ZNF93
